# Supplementary material for: The PARPscore system using poly (ADP-ribose) polymerase (PARP) family features and tumor immune microenvironment in glioma
Source: Discov Oncol. 2024 Dec 26;15:839. doi: 10.1007/s12672-024-01734-2 (PMC11671460; doi:10.1007/s12672-024-01734-2)
Supplement: Supplementary file 2 — Supplementary file2 (XLSX 164 KB) [file 12672_2024_1734_MOESM2_ESM.xlsx]

## Sheet: S1
Table S1: Basic information of datasets included in this study for identifying distinct ADP-ribosylation modification patterns
	Accession number /Source	Platform	Number of patients	Grade	Sex	IDH_mutation_status	1p19q_codeletion_status	Survival data
CGGA1	CGGA mRNAseq_325	Illumina HiSeq 2000 or 2500	325	WHO II:103 WHO III:79 WHO IV:139 NA: 4	Female:122 Male:203	Mutant:175 Wildtype:149 NA:1	Codel:67 No-Codel:250 NA:8	OS
CGGA2	CGGA mRNAseq_693	Illumina HiSeq	693	WHO II:188 WHO III:255 WHO IV:249 NA: 1	Female:295 Male:398	Mutant:356 Wildtype:286 NA:51	Codel:145 No-Codel:478 NA:70	OS
TCGA	TCGA	Illumina HiSeq	648	WHO II:239 WHO III:258 WHO IV:153	Female:272 Male:376	Mutant:411 Wildtype:230 NA:8	Codel:164 No-Codel:479 NA:5	OS

## Sheet: S2
Table S2 PCR Primers
genes	Forward Primer(5' -> 3')	Reverse Primer(5' -> 3')
PARP2	GCCTTGCTGTTAAAGGGCAAA	TCCTTCACAATACACATGAGCC
PARP3	GCCCTGGGTACAGACTGAG	CGCTTCTCTGCGGGTATGG
PARP4	GTGAACAGGATTAGCCTCAACG	TCTTAGCCAATAGTCCCAGGTT
TNKS	TGGACGCGGCAAACGTAAAT	AAGCGGGATGAGACCTCCAT
TNKS2	GCTGAGCCAACCATCCGAAAT	ACTTGCGTGGCAGTTGACA
TIPARP	AGAACGAGTGGTTCCAATCCA	TGGGTGCAAAAGATCAGTCTG
PARP8	GGGATGTGTTCAAGGCAAGAG	CCGCCAACGTAGGTAAAAGTAA
PARP9	GGCCTCGGTGGATGGAATG	GCAAACTAACCCGGATAGTCTCT
PARP10	CAGCTCTACCATGAGGACCTT	CGAAAGCCAGTCATATCCGGT
PARP12	GCTTGACAACCGAACACAACC	GGCATAGCTCATTATAGCTCAGG
ZC3HAV1	CCGGTGCAACTATTCGCAGT	TCAGTCCAGAGAGTTCGTGATTT
PARP14	TGTTAGTGGAGAACATAAGTGGC	TGAATGGTGCTTGGTACAATCAT
PARP15	GTGGTCGGGACTGTCTCTAAG	TCTCCAGTAGCAACCTGAAAAGT
PARP16	GGCGACTGTAAGGACTTTGAA	AGGCCCGTTTGTGGTTGTC

## Sheet: S3
Table S3 PARPcluster
ID	cluster
CGGA_1001	A
CGGA_1006	A
CGGA_1007	A
CGGA_1011	A
CGGA_1015	A
CGGA_1019	A
CGGA_1022	A
CGGA_1023	B
CGGA_1024	A
CGGA_1026	A
CGGA_1034	A
CGGA_1035	A
CGGA_1039	B
CGGA_1045	A
CGGA_1049	A
CGGA_1072	A
CGGA_1077	A
CGGA_1078	A
CGGA_1079	A
CGGA_1081	C
CGGA_1083	A
CGGA_1091	A
CGGA_1109	A
CGGA_1124	A
CGGA_1139	B
CGGA_1140	B
CGGA_1145	A
CGGA_1171	A
CGGA_1177	A
CGGA_1180	A
CGGA_1188	B
CGGA_1214	B
CGGA_1216	A
CGGA_1218	A
CGGA_1224	A
CGGA_1234	A
CGGA_1237	A
CGGA_1240	A
CGGA_1251	C
CGGA_1258	A
CGGA_1263	B
CGGA_1270	A
CGGA_1271	A
CGGA_1272	C
CGGA_1280	A
CGGA_1281	B
CGGA_1283	C
CGGA_1284	A
CGGA_1285	A
CGGA_1292	B
CGGA_1299	A
CGGA_1301	A
CGGA_1313	A
CGGA_1320	B
CGGA_1332	B
CGGA_1338	A
CGGA_1340	C
CGGA_1342	A
CGGA_1343	C
CGGA_1346	B
CGGA_1370	C
CGGA_1393	A
CGGA_1408	A
CGGA_1411	A
CGGA_235	C
CGGA_269	A
CGGA_272	A
CGGA_274	B
CGGA_276	C
CGGA_318	A
CGGA_323	B
CGGA_330	A
CGGA_413	A
CGGA_426	A
CGGA_448	A
CGGA_483	A
CGGA_488	B
CGGA_493	C
CGGA_494	B
CGGA_499	C
CGGA_525	A
CGGA_541	B
CGGA_564	A
CGGA_565	B
CGGA_578	C
CGGA_599	C
CGGA_604	A
CGGA_616	A
CGGA_624	A
CGGA_630	C
CGGA_633	C
CGGA_638	C
CGGA_643	B
CGGA_658	C
CGGA_659	B
CGGA_669	B
CGGA_676	A
CGGA_678	A
CGGA_679	A
CGGA_680	C
CGGA_700	C
CGGA_727	A
CGGA_731	A
CGGA_766	C
CGGA_773	C
CGGA_782	A
CGGA_789	A
CGGA_791	C
CGGA_796	A
CGGA_802	A
CGGA_804	A
CGGA_807	B
CGGA_808	C
CGGA_837	C
CGGA_842	A
CGGA_848	A
CGGA_850	A
CGGA_859	A
CGGA_871	C
CGGA_876	A
CGGA_878	A
CGGA_902	B
CGGA_D02	A
CGGA_D03	A
CGGA_D09	A
CGGA_D11	A
CGGA_D16	A
CGGA_D26	A
CGGA_D32	A
CGGA_D35	A
CGGA_D36	A
CGGA_D37	A
CGGA_D44	B
CGGA_D51	A
CGGA_D57	A
CGGA_D58	B
CGGA_342	A
CGGA_719	C
CGGA_J030	C
CGGA_J130	B
CGGA_1005	C
CGGA_1013	C
CGGA_1020	C
CGGA_1027	C
CGGA_1031	C
CGGA_1046	C
CGGA_1060	B
CGGA_1061	C
CGGA_1068	C
CGGA_1094	B
CGGA_1105	A
CGGA_1113	C
CGGA_1129	B
CGGA_1136	C
CGGA_1146	A
CGGA_1160	C
CGGA_1170	C
CGGA_1175	C
CGGA_1189	C
CGGA_1190	C
CGGA_1215	C
CGGA_1219	B
CGGA_1227	A
CGGA_1231	A
CGGA_1287	C
CGGA_1307	A
CGGA_1314	A
CGGA_1322	C
CGGA_1324	A
CGGA_1329	C
CGGA_1330	C
CGGA_1374	A
CGGA_1375	C
CGGA_1381	B
CGGA_1384	C
CGGA_1388	A
CGGA_1394	C
CGGA_1406	A
CGGA_1409	A
CGGA_1412	A
CGGA_236	C
CGGA_241	B
CGGA_245	A
CGGA_251	A
CGGA_252	C
CGGA_254	C
CGGA_256	C
CGGA_261	C
CGGA_267	C
CGGA_273	C
CGGA_283	B
CGGA_300	C
CGGA_314	C
CGGA_333	C
CGGA_337	C
CGGA_374	B
CGGA_400	C
CGGA_431	C
CGGA_446	C
CGGA_458	C
CGGA_479	C
CGGA_485	C
CGGA_490	C
CGGA_491	C
CGGA_501	C
CGGA_502	A
CGGA_510	C
CGGA_543	B
CGGA_545	A
CGGA_551	C
CGGA_560	B
CGGA_580	C
CGGA_591	C
CGGA_598	C
CGGA_601	C
CGGA_603	A
CGGA_605	A
CGGA_607	C
CGGA_632	B
CGGA_635	C
CGGA_641	B
CGGA_642	C
CGGA_655	C
CGGA_662	C
CGGA_666	B
CGGA_671	C
CGGA_675	C
CGGA_685	C
CGGA_689	C
CGGA_694	C
CGGA_698	C
CGGA_704	C
CGGA_710	A
CGGA_715	B
CGGA_725	C
CGGA_747	C
CGGA_752	C
CGGA_757	C
CGGA_760	C
CGGA_761	A
CGGA_762	C
CGGA_785	C
CGGA_812	A
CGGA_815	A
CGGA_818	C
CGGA_822	C
CGGA_834	C
CGGA_835	C
CGGA_838	C
CGGA_843	C
CGGA_856	B
CGGA_858	C
CGGA_864	C
CGGA_884	C
CGGA_892	C
CGGA_893	C
CGGA_898	C
CGGA_899	C
CGGA_904	B
CGGA_905	C
CGGA_908	C
CGGA_909	C
CGGA_D04	C
CGGA_D07	C
CGGA_D15	B
CGGA_D20	B
CGGA_D21	A
CGGA_D24	B
CGGA_D27	C
CGGA_D29	C
CGGA_D33	C
CGGA_D34	A
CGGA_D38	C
CGGA_D40	C
CGGA_D45	C
CGGA_D46	C
CGGA_D47	B
CGGA_D48	C
CGGA_D52	C
CGGA_D56	C
CGGA_277	B
CGGA_518	B
CGGA_J023	C
CGGA_J024	C
CGGA_J042	C
CGGA_1004	A
CGGA_1008	A
CGGA_1053	A
CGGA_1059	C
CGGA_1070	A
CGGA_1071	A
CGGA_1073	A
CGGA_1074	A
CGGA_1099	A
CGGA_1114	A
CGGA_1116	B
CGGA_1118	C
CGGA_1119	C
CGGA_1197	C
CGGA_1246	C
CGGA_1275	A
CGGA_1450	C
CGGA_1460	A
CGGA_1475	C
CGGA_243	C
CGGA_247	C
CGGA_738	A
CGGA_759	C
CGGA_D30	A
CGGA_1002	B
CGGA_1003	B
CGGA_1010	C
CGGA_1012	A
CGGA_1014	A
CGGA_1017	C
CGGA_1018	C
CGGA_103	C
CGGA_1030	B
CGGA_1032	A
CGGA_1033	B
CGGA_1036	A
CGGA_1037	B
CGGA_1041	C
CGGA_1048	A
CGGA_1051	B
CGGA_1055	C
CGGA_1057	A
CGGA_1058	C
CGGA_106	A
CGGA_1065	C
CGGA_1066	C
CGGA_107	C
CGGA_1075	A
CGGA_108	C
CGGA_1086	A
CGGA_1087	C
CGGA_1097	A
CGGA_1100	C
CGGA_1101	C
CGGA_1103	C
CGGA_1106	A
CGGA_1108	A
CGGA_1111	B
CGGA_112	C
CGGA_1120	C
CGGA_1121	B
CGGA_1126	A
CGGA_1127	B
CGGA_1130	B
CGGA_1131	C
CGGA_1132	B
CGGA_1134	A
CGGA_1135	A
CGGA_1137	C
CGGA_1138	A
CGGA_1141	B
CGGA_1142	A
CGGA_1144	B
CGGA_1147	C
CGGA_1148	A
CGGA_1152	A
CGGA_1154	C
CGGA_1155	B
CGGA_1156	A
CGGA_1157	B
CGGA_1158	B
CGGA_1159	B
CGGA_1161	B
CGGA_1162	B
CGGA_1164	B
CGGA_1169	B
CGGA_1172	A
CGGA_1178	C
CGGA_1181	B
CGGA_1183	B
CGGA_1184	B
CGGA_1185	A
CGGA_1191	B
CGGA_1192	A
CGGA_1195	B
CGGA_1198	C
CGGA_120	A
CGGA_1204	C
CGGA_1205	A
CGGA_1207	B
CGGA_1208	A
CGGA_1211	C
CGGA_1212	C
CGGA_1223	A
CGGA_1226	A
CGGA_1228	B
CGGA_1232	B
CGGA_1235	B
CGGA_1236	C
CGGA_1238	A
CGGA_1239	B
CGGA_1248	C
CGGA_1255	A
CGGA_1256	B
CGGA_1257	C
CGGA_1260	B
CGGA_1262	A
CGGA_1264	B
CGGA_1269	C
CGGA_1273	C
CGGA_1282	A
CGGA_1286	B
CGGA_1291	B
CGGA_1295	A
CGGA_1300	C
CGGA_1303	C
CGGA_1305	B
CGGA_1309	B
CGGA_1311	C
CGGA_1317	C
CGGA_1318	A
CGGA_1319	B
CGGA_1321	C
CGGA_1326	A
CGGA_1334	A
CGGA_1335	B
CGGA_1337	B
CGGA_1339	C
CGGA_1345	A
CGGA_135	A
CGGA_1350	C
CGGA_1353	C
CGGA_1354	C
CGGA_1356	B
CGGA_1359	A
CGGA_1361	C
CGGA_1362	C
CGGA_1365	C
CGGA_1368	C
CGGA_1369	B
CGGA_1371	A
CGGA_1377	C
CGGA_1378	C
CGGA_1380	A
CGGA_1382	A
CGGA_1383	B
CGGA_1386	B
CGGA_1387	C
CGGA_1389	B
CGGA_139	C
CGGA_1390	B
CGGA_1391	A
CGGA_1392	B
CGGA_1398	B
CGGA_1400	B
CGGA_1401	C
CGGA_1402	A
CGGA_1403	C
CGGA_1404	B
CGGA_1407	B
CGGA_1410	C
CGGA_1413	C
CGGA_1415	A
CGGA_1416	B
CGGA_1417	C
CGGA_1418	C
CGGA_1419	B
CGGA_1420	B
CGGA_1421	B
CGGA_1422	C
CGGA_1424	C
CGGA_1425	B
CGGA_1426	C
CGGA_1427	B
CGGA_1429	C
CGGA_1430	C
CGGA_1431	B
CGGA_1433	A
CGGA_1434	A
CGGA_1435	C
CGGA_1437	B
CGGA_1440	B
CGGA_1441	A
CGGA_1443	A
CGGA_1444	C
CGGA_1445	C
CGGA_1446	C
CGGA_1447	C
CGGA_1451	A
CGGA_1452	A
CGGA_1454	B
CGGA_1455	C
CGGA_1457	A
CGGA_1458	C
CGGA_1459	A
CGGA_1461	C
CGGA_1462	C
CGGA_1463	C
CGGA_1467	C
CGGA_1469	C
CGGA_1471	C
CGGA_1472	B
CGGA_1473	B
CGGA_1474	C
CGGA_1476	A
CGGA_1477	B
CGGA_1478	A
CGGA_1480	A
CGGA_1481	A
CGGA_1482	B
CGGA_1486	A
CGGA_1487	A
CGGA_1488	C
CGGA_1491	C
CGGA_1492	A
CGGA_1494	A
CGGA_1496	C
CGGA_1497	C
CGGA_1500	A
CGGA_1501	B
CGGA_1502	B
CGGA_1503	A
CGGA_1504	B
CGGA_1505	A
CGGA_1507	A
CGGA_1508	A
CGGA_1510	B
CGGA_1513	B
CGGA_1514	C
CGGA_1516	B
CGGA_1517	B
CGGA_1518	B
CGGA_1520	A
CGGA_1521	A
CGGA_1523	C
CGGA_1524	C
CGGA_1525	B
CGGA_1526	C
CGGA_1527	B
CGGA_1528	B
CGGA_1529	B
CGGA_1530	B
CGGA_1533	A
CGGA_1534	B
CGGA_1535	A
CGGA_1536	C
CGGA_1537	A
CGGA_1538	A
CGGA_1539	C
CGGA_1541	B
CGGA_1542	C
CGGA_1543	A
CGGA_1544	B
CGGA_1546	A
CGGA_1548	A
CGGA_1551	A
CGGA_1552	B
CGGA_1553	C
CGGA_1554	C
CGGA_1557	B
CGGA_1558	A
CGGA_1559	B
CGGA_1560	C
CGGA_1562	B
CGGA_1563	A
CGGA_1564	A
CGGA_1565	B
CGGA_1566	B
CGGA_1567	A
CGGA_1568	B
CGGA_1569	B
CGGA_157	B
CGGA_1571	B
CGGA_1572	B
CGGA_1575	C
CGGA_1579	B
CGGA_1580	C
CGGA_1583	B
CGGA_1586	A
CGGA_1587	C
CGGA_1588	B
CGGA_1589	C
CGGA_1591	C
CGGA_1592	C
CGGA_1594	B
CGGA_1595	B
CGGA_1596	A
CGGA_1597	A
CGGA_1598	B
CGGA_1601	A
CGGA_1603	A
CGGA_1604	B
CGGA_1605	B
CGGA_1606	C
CGGA_1607	A
CGGA_1608	A
CGGA_1610	B
CGGA_1611	A
CGGA_1612	A
CGGA_1613	A
CGGA_1614	B
CGGA_1615	A
CGGA_1617	B
CGGA_1618	B
CGGA_1619	B
CGGA_1620	B
CGGA_1621	B
CGGA_1623	A
CGGA_1624	C
CGGA_1626	A
CGGA_1627	B
CGGA_1630	B
CGGA_1631	A
CGGA_1634	A
CGGA_1635	C
CGGA_1640	B
CGGA_1641	B
CGGA_1642	B
CGGA_1644	A
CGGA_1645	C
CGGA_1647	B
CGGA_1648	B
CGGA_1649	B
CGGA_165	B
CGGA_1650	C
CGGA_1651	B
CGGA_1653	B
CGGA_1655	B
CGGA_1656	A
CGGA_1657	B
CGGA_1658	A
CGGA_1659	A
CGGA_1661	B
CGGA_1662	B
CGGA_1663	A
CGGA_1664	B
CGGA_1666	A
CGGA_1667	C
CGGA_1669	C
CGGA_1670	A
CGGA_1671	B
CGGA_1673	C
CGGA_1675	C
CGGA_1678	A
CGGA_1679	B
CGGA_1680	A
CGGA_1681	A
CGGA_1682	C
CGGA_1685	C
CGGA_1686	B
CGGA_1687	A
CGGA_1688	A
CGGA_1689	A
CGGA_1690	C
CGGA_1693	B
CGGA_1694	A
CGGA_1695	B
CGGA_1696	A
CGGA_1697	B
CGGA_1698	A
CGGA_1699	C
CGGA_1700	A
CGGA_1701	B
CGGA_1702	C
CGGA_1703	B
CGGA_1704	B
CGGA_1706	A
CGGA_1708	A
CGGA_1709	A
CGGA_1713	C
CGGA_1714	B
CGGA_1715	A
CGGA_1716	C
CGGA_1718	B
CGGA_1720	C
CGGA_1721	B
CGGA_1722	A
CGGA_1723	B
CGGA_1725	C
CGGA_1727	B
CGGA_1728	A
CGGA_1729	B
CGGA_1731	B
CGGA_1735	C
CGGA_1736	A
CGGA_1737	B
CGGA_1738	A
CGGA_1739	B
CGGA_1740	B
CGGA_1743	B
CGGA_1744	A
CGGA_1745	C
CGGA_1747	B
CGGA_1749	C
CGGA_1750	B
CGGA_1758	C
CGGA_1760	A
CGGA_1764	B
CGGA_1767	A
CGGA_1769	C
CGGA_1770	C
CGGA_1771	C
CGGA_1773	A
CGGA_1776	C
CGGA_1780	C
CGGA_1785	C
CGGA_1786	C
CGGA_1791	A
CGGA_1807	C
CGGA_1809	B
CGGA_1811	A
CGGA_1812	A
CGGA_1814	A
CGGA_1815	A
CGGA_1817	A
CGGA_1819	A
CGGA_1820	A
CGGA_1826	A
CGGA_1829	B
CGGA_1833	C
CGGA_1840	C
CGGA_1850	C
CGGA_1854	B
CGGA_1857	A
CGGA_1862	A
CGGA_1863	B
CGGA_1865	A
CGGA_1866	A
CGGA_1870	B
CGGA_1875	B
CGGA_1880	B
CGGA_1882	B
CGGA_1886	B
CGGA_1899	A
CGGA_1901	A
CGGA_1902	B
CGGA_1903	B
CGGA_1906	B
CGGA_1908	C
CGGA_1911	A
CGGA_1912	B
CGGA_194	B
CGGA_1946	A
CGGA_1953	A
CGGA_1955	B
CGGA_1972	A
CGGA_1976	A
CGGA_1985	B
CGGA_1994	B
CGGA_2002	C
CGGA_2003	C
CGGA_2006	C
CGGA_2008	A
CGGA_2013	A
CGGA_2024	C
CGGA_2039	B
CGGA_2046	A
CGGA_2047	A
CGGA_2053	B
CGGA_2056	B
CGGA_2062	C
CGGA_2075	A
CGGA_2078	A
CGGA_2079	C
CGGA_2081	C
CGGA_2082	A
CGGA_2106	B
CGGA_2115	C
CGGA_2121	A
CGGA_2129	C
CGGA_265	B
CGGA_279	B
CGGA_28	B
CGGA_288	C
CGGA_290	C
CGGA_320	C
CGGA_336	C
CGGA_358	B
CGGA_369	B
CGGA_406	C
CGGA_42	C
CGGA_420	C
CGGA_457	C
CGGA_482	C
CGGA_487	C
CGGA_492	A
CGGA_503	C
CGGA_507	C
CGGA_509	C
CGGA_521	A
CGGA_530	A
CGGA_554	B
CGGA_568	A
CGGA_583	C
CGGA_619	B
CGGA_625	B
CGGA_634	C
CGGA_652	C
CGGA_663	C
CGGA_703	A
CGGA_705	C
CGGA_707	C
CGGA_720	B
CGGA_721	C
CGGA_724	B
CGGA_730	C
CGGA_763	C
CGGA_777	A
CGGA_780	B
CGGA_799	B
CGGA_809	B
CGGA_810	A
CGGA_825	B
CGGA_831	A
CGGA_846	B
CGGA_852	A
CGGA_861	C
CGGA_863	C
CGGA_867	C
CGGA_869	A
CGGA_881	A
CGGA_882	C
CGGA_888	C
CGGA_889	C
CGGA_890	C
CGGA_901	C
CGGA_903	C
CGGA_D19	C
CGGA_D28	C
CGGA_D50	C
CGGA_J50	B
CGGA_J73	B
CGGA_P100	A
CGGA_P102	C
CGGA_P103	C
CGGA_P104	C
CGGA_P106	C
CGGA_P108	C
CGGA_P109	A
CGGA_P110	C
CGGA_P111	C
CGGA_P112	C
CGGA_P113	C
CGGA_P115	A
CGGA_P116	A
CGGA_P121	B
CGGA_P122	C
CGGA_P128	C
CGGA_P13	C
CGGA_P131	C
CGGA_P132	C
CGGA_P136	A
CGGA_P137	C
CGGA_P142	C
CGGA_P143	A
CGGA_P144	C
CGGA_P145	B
CGGA_P147	C
CGGA_P15	B
CGGA_P151	B
CGGA_P153	C
CGGA_P155	C
CGGA_P156	C
CGGA_P157	C
CGGA_P158	C
CGGA_P159	A
CGGA_P160	A
CGGA_P163	C
CGGA_P164	A
CGGA_P165	C
CGGA_P17	C
CGGA_P172	C
CGGA_P173	C
CGGA_P174	C
CGGA_P175	A
CGGA_P176	C
CGGA_P177	C
CGGA_P178	C
CGGA_P179	C
CGGA_P18	C
CGGA_P180	A
CGGA_P181	C
CGGA_P182	A
CGGA_P183	C
CGGA_P185	C
CGGA_P19	C
CGGA_P199	B
CGGA_P20	C
CGGA_P205	A
CGGA_P21	B
CGGA_P22	A
CGGA_P23	A
CGGA_P25	A
CGGA_P265	A
CGGA_P266	C
CGGA_P269	B
CGGA_P27	C
CGGA_P271	C
CGGA_P279	B
CGGA_P28	C
CGGA_P280	B
CGGA_P283	A
CGGA_P286	B
CGGA_P29	C
CGGA_P295	A
CGGA_P3	C
CGGA_P30	A
CGGA_P306	B
CGGA_P308	B
CGGA_P31	A
CGGA_P310	B
CGGA_P311	A
CGGA_P314	B
CGGA_P315	B
CGGA_P316	B
CGGA_P319	C
CGGA_P326	B
CGGA_P328	C
CGGA_P335	B
CGGA_P337	C
CGGA_P338	C
CGGA_P346	B
CGGA_P356	B
CGGA_P358	A
CGGA_P364	A
CGGA_P385	B
CGGA_P388	A
CGGA_P392	C
CGGA_P399	C
CGGA_P401	C
CGGA_P411	C
CGGA_P415	A
CGGA_P416	C
CGGA_P421	C
CGGA_P422	C
CGGA_P437	C
CGGA_P438	C
CGGA_P439	C
CGGA_P446	C
CGGA_P461	C
CGGA_P468	C
CGGA_P483	C
CGGA_P492	C
CGGA_P5	C
CGGA_P500	C
CGGA_P501	C
CGGA_P505	C
CGGA_P508	C
CGGA_P510	C
CGGA_P512	C
CGGA_P520	C
CGGA_P568	C
CGGA_P585	A
CGGA_P594	C
CGGA_P596	B
CGGA_P604	C
CGGA_P609	A
CGGA_P610	C
CGGA_P619	A
CGGA_P625	C
CGGA_P633	C
CGGA_P7	A
CGGA_P83	C
CGGA_P84	C
CGGA_P86	C
CGGA_P87	A
CGGA_P89	A
CGGA_P93	C
CGGA_P98	B
CGGA_P99	B

## Sheet: S4
Table S4: The activation states of biological pathways in distinct ADP-ribosylation modification patterns by GSVA enrichment analysis
cluster.A vs cluster.B								cluster.A vs cluster.C								cluster.C vs cluster.B
id	logFC	AveExpr	t	P.Value	adj.P.Val	B		id	logFC	AveExpr	t	P.Value	adj.P.Val	B		id	logFC	AveExpr	t	P.Value	adj.P.Val	B
KEGG_JAK_STAT_SIGNALING_PATHWAY	-0.492597	-0.0179724	-30.537	1.49954e-123	2.69918e-121	271.593		KEGG_COMPLEMENT_AND_COAGULATION_CASCADES	-0.497407	0.0414968	-24.3433	6.63112e-96	1.1936e-93	208.043		KEGG_COLORECTAL_CANCER	0.45123	-0.0144706	30.3246	7.51748e-127	1.35315e-124	279.135
KEGG_TOLL_LIKE_RECEPTOR_SIGNALING_PATHWAY	-0.478354	0.000934134	-28.7005	4.82824e-114	4.34542e-112	249.757		KEGG_GLYCOSAMINOGLYCAN_DEGRADATION	-0.485778	0.0115612	-24.1348	1.07433e-94	9.66896e-93	205.269		KEGG_CHRONIC_MYELOID_LEUKEMIA	0.41869	-0.0297833	27.8179	5.05255e-113	3.05875e-111	247.378
KEGG_RIG_I_LIKE_RECEPTOR_SIGNALING_PATHWAY	-0.358263	0.00747619	-28.1896	2.22963e-111	1.33778e-109	243.637		KEGG_INTESTINAL_IMMUNE_NETWORK_FOR_IGA_PRODUCTION	-0.546293	0.0272485	-24.0773	2.31312e-94	1.15573e-92	204.505		KEGG_ENDOMETRIAL_CANCER	0.400695	0.00670313	27.8172	5.09792e-113	3.05875e-111	247.369
KEGG_LEISHMANIA_INFECTION	-0.531603	0.0470023	-26.6383	3.02114e-103	1.35951e-101	224.96		KEGG_PRIMARY_IMMUNODEFICIENCY	-0.518177	0.0181543	-24.0695	2.56829e-94	1.15573e-92	204.401		KEGG_ADHERENS_JUNCTION	0.417243	-0.0279486	26.9013	6.18503e-108	2.78326e-106	235.693
KEGG_ANTIGEN_PROCESSING_AND_PRESENTATION	-0.504218	0.0474557	-26.6104	4.23624e-103	1.52504e-101	224.623		KEGG_SYSTEMIC_LUPUS_ERYTHEMATOSUS	-0.515569	0.0517937	-23.182	3.48154e-89	1.25335e-87	192.63		KEGG_NEUROTROPHIN_SIGNALING_PATHWAY	0.363194	-0.0140285	26.3701	5.55778e-105	2.0008e-103	228.909
KEGG_APOPTOSIS	-0.405916	-0.0217856	-26.4177	4.37325e-102	1.31198e-100	222.294		KEGG_AUTOIMMUNE_THYROID_DISEASE	-0.555491	0.051239	-22.5864	9.35622e-86	2.80687e-84	184.765		KEGG_TGF_BETA_SIGNALING_PATHWAY	0.360716	-0.000771575	26.1499	9.3197e-104	2.79591e-102	226.097
KEGG_LEUKOCYTE_TRANSENDOTHELIAL_MIGRATION	-0.391179	0.0147543	-25.6489	4.91568e-98	1.26403e-96	212.99		KEGG_CYTOKINE_CYTOKINE_RECEPTOR_INTERACTION	-0.394981	0.0405463	-22.0214	1.62203e-82	4.17093e-81	177.336		KEGG_RENAL_CELL_CARCINOMA	0.418915	-0.0180465	25.9	2.2892e-102	5.88651e-101	222.904
KEGG_VIRAL_MYOCARDITIS	-0.41504	0.0318224	-25.4199	7.93632e-97	1.78567e-95	210.215		KEGG_ALLOGRAFT_REJECTION	-0.565312	0.0581738	-21.8796	1.0488e-81	2.35979e-80	175.477		KEGG_PROSTATE_CANCER	0.321236	-0.0396672	25.7337	1.92944e-101	3.9145e-100	220.778
KEGG_SMALL_CELL_LUNG_CANCER	-0.393197	-0.0588079	-24.3105	5.72544e-91	1.14509e-89	196.76		KEGG_HEMATOPOIETIC_CELL_LINEAGE	-0.425457	0.0305208	-21.6824	1.40124e-80	2.80247e-79	172.895		KEGG_NON_SMALL_CELL_LUNG_CANCER	0.339773	-0.00307518	25.7326	1.95725e-101	3.9145e-100	220.763
KEGG_FOCAL_ADHESION	-0.377319	-0.0255385	-24.0828	9.1385e-90	1.64493e-88	193.997		KEGG_GRAFT_VERSUS_HOST_DISEASE	-0.565428	0.0633478	-21.3881	6.64596e-79	1.19627e-77	169.052		KEGG_ERBB_SIGNALING_PATHWAY	0.349943	0.0243186	24.9356	5.32444e-97	9.58398e-96	210.578
KEGG_CELL_ADHESION_MOLECULES_CAMS	-0.375597	0.0217611	-23.4479	2.0623e-86	3.37467e-85	186.295		KEGG_ARACHIDONIC_ACID_METABOLISM	-0.308099	-0.0322004	-21.2683	3.18702e-78	5.21513e-77	167.49		KEGG_PANCREATIC_CANCER	0.372053	-0.0512319	24.8223	2.27073e-96	3.71574e-95	209.132
KEGG_ECM_RECEPTOR_INTERACTION	-0.42963	0.0480062	-23.2669	1.86239e-85	2.79359e-84	184.1		KEGG_CYTOSOLIC_DNA_SENSING_PATHWAY	-0.338449	0.0238637	-20.9533	1.94531e-76	2.91797e-75	163.395		KEGG_PATHWAYS_IN_CANCER	0.281823	-0.0515234	24.6228	2.9243e-95	4.38646e-94	206.583
KEGG_GRAFT_VERSUS_HOST_DISEASE	-0.581393	0.113689	-22.8517	2.88774e-83	3.99841e-82	179.069		KEGG_WNT_SIGNALING_PATHWAY	0.261662	0.0304556	20.3269	6.62834e-73	9.1777e-72	155.295		KEGG_MTOR_SIGNALING_PATHWAY	0.312953	0.00723915	22.8344	2.45242e-85	3.39566e-84	183.793
KEGG_SYSTEMIC_LUPUS_ERYTHEMATOSUS	-0.493551	0.11405	-22.7967	5.63144e-83	7.24043e-82	178.403		KEGG_DRUG_METABOLISM_OTHER_ENZYMES	-0.273569	-0.0360769	-20.0309	3.02528e-71	3.88965e-70	151.49		KEGG_GLIOMA	0.319435	-0.00318952	22.6972	1.40684e-84	1.8088e-83	182.051
KEGG_ALLOGRAFT_REJECTION	-0.564059	0.116202	-22.3796	8.8921e-81	1.06705e-79	173.354		KEGG_GALACTOSE_METABOLISM	-0.325584	0.0427497	-19.2447	7.14209e-67	8.57051e-66	141.463		KEGG_DORSO_VENTRAL_AXIS_FORMATION	0.388235	0.00904749	22.6705	1.97551e-84	2.37062e-83	181.712
KEGG_N_GLYCAN_BIOSYNTHESIS	-0.411949	-0.0252681	-22.0818	3.28546e-79	3.69615e-78	169.754		KEGG_GLYCOSPHINGOLIPID_BIOSYNTHESIS_GLOBO_SERIES	-0.33772	-0.0039279	-19.146	2.50629e-66	2.81958e-65	140.213		KEGG_INSULIN_SIGNALING_PATHWAY	0.270667	-0.0130558	21.5947	1.6679e-78	1.87639e-77	168.103
KEGG_CYTOKINE_CYTOKINE_RECEPTOR_INTERACTION	-0.410012	0.0739783	-22.0682	3.87381e-79	4.10168e-78	169.59		KEGG_ECM_RECEPTOR_INTERACTION	-0.361119	0.04193	-19.1332	2.9493e-66	3.12279e-65	140.051		KEGG_UBIQUITIN_MEDIATED_PROTEOLYSIS	0.287029	0.00145383	21.44	1.17731e-77	1.24656e-76	166.155
KEGG_PATHWAYS_IN_CANCER	-0.29204	-0.0593344	-21.7304	2.31207e-77	2.31207e-76	165.512		KEGG_AMINO_SUGAR_AND_NUCLEOTIDE_SUGAR_METABOLISM	-0.349657	0.0355623	-18.8988	5.76137e-65	5.76137e-64	137.092		KEGG_SMALL_CELL_LUNG_CANCER	0.313633	-0.0878164	21.2746	9.47711e-77	9.47711e-76	164.075
KEGG_COMPLEMENT_AND_COAGULATION_CASCADES	-0.446116	0.114996	-21.3236	3.15252e-75	2.9866e-74	160.61		KEGG_PANTOTHENATE_AND_COA_BIOSYNTHESIS	-0.309184	0.000271179	-18.7767	2.69673e-64	2.55479e-63	135.555		KEGG_PROGESTERONE_MEDIATED_OOCYTE_MATURATION	0.280367	0.00404079	21.0664	1.30615e-75	1.23741e-74	161.459
KEGG_AUTOIMMUNE_THYROID_DISEASE	-0.524764	0.121448	-21.2884	4.81653e-75	4.33488e-74	160.187		KEGG_ASTHMA	-0.488941	0.0442301	-18.6418	1.47948e-63	1.33153e-62	133.861		KEGG_ARACHIDONIC_ACID_METABOLISM	-0.297673	-0.0523305	-20.0844	2.86146e-70	2.57532e-69	149.198
KEGG_T_CELL_RECEPTOR_SIGNALING_PATHWAY	-0.342847	-0.0290977	-21.2441	8.22562e-75	7.05053e-74	159.653		KEGG_OTHER_GLYCAN_DEGRADATION	-0.404885	0.0290875	-18.595	2.66689e-63	2.28591e-62	133.274		KEGG_WNT_SIGNALING_PATHWAY	0.255701	0.0463961	19.6855	4.07027e-68	3.4888e-67	144.255
KEGG_PANCREATIC_CANCER	-0.352453	-0.0798373	-21.0755	6.27941e-74	5.1377e-73	157.626		KEGG_GLUTATHIONE_METABOLISM	-0.320458	0.00657313	-18.489	1.01114e-62	8.27298e-62	131.947		KEGG_ACUTE_MYELOID_LEUKEMIA	0.238228	-0.0502552	18.079	1.44614e-59	1.18321e-58	124.63
KEGG_NOD_LIKE_RECEPTOR_SIGNALING_PATHWAY	-0.360697	0.02363	-20.9168	4.24368e-73	3.32114e-72	155.721		KEGG_LONG_TERM_POTENTIATION	0.326133	0.00354622	17.9529	8.20415e-60	6.42064e-59	125.278		KEGG_THYROID_CANCER	0.262541	0.00857805	17.3313	1.14784e-55	8.98312e-55	115.683
KEGG_AMINO_SUGAR_AND_NUCLEOTIDE_SUGAR_METABOLISM	-0.381526	0.0568574	-20.8691	7.53563e-73	5.65172e-72	155.148		KEGG_LEISHMANIA_INFECTION	-0.386808	0.0724241	-17.8602	2.59451e-59	1.94588e-58	124.132		KEGG_APOPTOSIS	0.237543	-0.103527	17.3098	1.4821e-55	1.11157e-54	115.428
KEGG_NATURAL_KILLER_CELL_MEDIATED_CYTOTOXICITY	-0.335901	0.00878818	-20.6332	1.28498e-71	9.25185e-71	152.32		KEGG_RIG_I_LIKE_RECEPTOR_SIGNALING_PATHWAY	-0.219072	0.047444	-17.8389	3.38091e-59	2.43425e-58	123.869		KEGG_JAK_STAT_SIGNALING_PATHWAY	0.278245	-0.12319	17.1638	8.42019e-55	6.06254e-54	113.697
KEGG_B_CELL_RECEPTOR_SIGNALING_PATHWAY	-0.344878	-0.0208847	-20.3603	3.39552e-70	2.35075e-69	149.055		KEGG_TYPE_I_DIABETES_MELLITUS	-0.387953	0.0458259	-17.5735	8.99816e-58	6.2295e-57	120.602		KEGG_ENDOCYTOSIS	0.211969	-0.00199082	17.1085	1.62234e-54	1.12316e-53	113.044
KEGG_STARCH_AND_SUCROSE_METABOLISM	-0.334022	0.0320655	-20.0469	1.44581e-68	9.63877e-68	145.314		KEGG_ERBB_SIGNALING_PATHWAY	0.248806	0.0518173	17.4653	3.4063e-57	2.27087e-56	119.278		KEGG_MELANOMA	0.202863	-0.0134328	16.4941	2.25731e-51	1.50488e-50	105.833
KEGG_REGULATION_OF_ACTIN_CYTOSKELETON	-0.264019	-0.0287411	-19.9689	3.67276e-68	2.36106e-67	144.384		KEGG_ANTIGEN_PROCESSING_AND_PRESENTATION	-0.357045	0.0769668	-17.1276	2.13276e-55	1.37106e-54	115.16		KEGG_LYSINE_DEGRADATION	0.242551	0.0269171	16.1731	9.49882e-50	6.10638e-49	102.109
KEGG_GALACTOSE_METABOLISM	-0.335418	0.0714501	-19.4643	1.49889e-65	9.12653e-65	138.391		KEGG_PHENYLALANINE_METABOLISM	-0.329134	-0.0166883	-16.8905	3.81659e-54	2.36892e-53	112.289		KEGG_T_CELL_RECEPTOR_SIGNALING_PATHWAY	0.228803	-0.0812204	16.0565	3.66487e-49	2.27475e-48	100.764
KEGG_OTHER_GLYCAN_DEGRADATION	-0.459322	0.0459062	-19.4631	1.52109e-65	9.12653e-65	138.376		KEGG_LYSOSOME	-0.283279	0.0316077	-16.5529	2.25177e-52	1.35106e-51	108.232		KEGG_DRUG_METABOLISM_OTHER_ENZYMES	-0.236339	-0.0651225	-16.0431	4.27662e-49	2.56597e-48	100.61
KEGG_TERPENOID_BACKBONE_BIOSYNTHESIS	0.488907	-0.0527528	19.3258	7.76846e-65	4.51072e-64	136.75		KEGG_LONG_TERM_DEPRESSION	0.258071	0.0262647	16.4703	6.07015e-52	3.5246e-51	107.245		KEGG_OOCYTE_MEIOSIS	0.23202	0.0320002	15.6889	2.51646e-47	1.46117e-46	96.5522
KEGG_NICOTINATE_AND_NICOTINAMIDE_METABOLISM	-0.279361	0.00451467	-18.8165	3.21115e-62	1.80627e-61	130.744		KEGG_VIRAL_MYOCARDITIS	-0.287572	0.0595843	-16.3598	2.28186e-51	1.28354e-50	105.928		KEGG_GAP_JUNCTION	0.258517	0.0259453	15.2061	6.08697e-45	3.42392e-44	91.0876
KEGG_FC_GAMMA_R_MEDIATED_PHAGOCYTOSIS	-0.335595	-0.0401213	-18.5244	9.99369e-61	5.4511e-60	127.317		KEGG_OOCYTE_MEIOSIS	0.210196	0.0298233	15.7097	5.0653e-48	2.76289e-47	98.262		KEGG_FC_GAMMA_R_MEDIATED_PHAGOCYTOSIS	0.266443	-0.0656271	14.9335	1.30219e-43	7.10284e-43	88.0384
KEGG_LYSOSOME	-0.322833	0.0427189	-18.3638	6.57674e-60	3.48181e-59	125.439		KEGG_LEUKOCYTE_TRANSENDOTHELIAL_MIGRATION	-0.2361	0.0600949	-14.9383	3.8791e-44	2.05364e-43	89.3672		KEGG_FOCAL_ADHESION	0.222823	-0.100311	14.5761	6.94258e-42	3.67548e-41	84.0809
KEGG_PROSTATE_CANCER	-0.274936	-0.0806069	-18.3454	8.15254e-60	4.19273e-59	125.225		KEGG_CELL_ADHESION_MOLECULES_CAMS	-0.244651	0.0554419	-14.8091	1.69613e-43	8.72294e-43	87.9002		KEGG_TIGHT_JUNCTION	0.16282	0.0083377	14.1587	6.77239e-40	3.48295e-39	79.5231
KEGG_PRIMARY_IMMUNODEFICIENCY	-0.418762	0.115283	-18.2965	1.44591e-59	7.22955e-59	124.654		KEGG_TOLL_LIKE_RECEPTOR_SIGNALING_PATHWAY	-0.25638	0.0741251	-14.6607	9.16334e-43	4.58167e-42	86.223		KEGG_FC_EPSILON_RI_SIGNALING_PATHWAY	0.197639	-0.0289908	14.1046	1.22111e-39	6.10553e-39	78.9366
KEGG_HEMATOPOIETIC_CELL_LINEAGE	-0.388495	0.0902989	-18.1592	7.20194e-59	3.50364e-58	123.054		KEGG_MTOR_SIGNALING_PATHWAY	0.200986	0.0415411	14.5018	5.52186e-42	2.68631e-41	84.4373		KEGG_REGULATION_OF_ACTIN_CYTOSKELETON	0.193678	-0.0583799	13.8259	2.48623e-38	1.20952e-37	75.9386
KEGG_P53_SIGNALING_PATHWAY	-0.292467	0.00196789	-18.1464	8.36815e-59	3.96386e-58	122.904		KEGG_STARCH_AND_SUCROSE_METABOLISM	-0.230712	0.0548058	-14.4847	6.69695e-42	3.17224e-41	84.2455		KEGG_VASOPRESSIN_REGULATED_WATER_REABSORPTION	0.230948	0.0287276	13.746	5.8609e-38	2.77622e-37	75.0856
KEGG_GLYCOSAMINOGLYCAN_DEGRADATION	-0.407171	0.096092	-18.0681	2.08678e-58	9.6313e-58	121.993		KEGG_ENDOMETRIAL_CANCER	0.229746	0.063071	14.4404	1.102e-41	5.08614e-41	83.7504		KEGG_METABOLISM_OF_XENOBIOTICS_BY_CYTOCHROME_P450	-0.267919	0.00615023	-13.555	4.50915e-37	2.08115e-36	73.0562
KEGG_CARDIAC_MUSCLE_CONTRACTION	0.354122	0.012892	17.9305	1.03759e-57	4.66916e-57	120.395		KEGG_NOD_LIKE_RECEPTOR_SIGNALING_PATHWAY	-0.247225	0.0492357	-14.4296	1.24406e-41	5.59826e-41	83.6299		KEGG_TOLL_LIKE_RECEPTOR_SIGNALING_PATHWAY	0.221975	-0.130206	13.3453	4.16238e-36	1.87307e-35	70.8459
KEGG_TYPE_I_DIABETES_MELLITUS	-0.385228	0.0864829	-17.6422	2.95242e-56	1.29618e-55	117.058		KEGG_GLYCOSAMINOGLYCAN_BIOSYNTHESIS_KERATAN_SULFATE	-0.292067	0.0133156	-14.3313	3.74769e-41	1.64533e-40	82.5336		KEGG_PATHOGENIC_ESCHERICHIA_COLI_INFECTION	0.269934	-0.0640451	12.985	1.80804e-34	7.93773e-34	67.0963
KEGG_ADHERENS_JUNCTION	-0.31611	-0.103788	-17.6262	3.55136e-56	1.52201e-55	116.874		KEGG_LYSINE_DEGRADATION	0.196805	0.0349883	14.1916	1.78522e-40	7.65094e-40	80.982		KEGG_CYSTEINE_AND_METHIONINE_METABOLISM	0.182524	0.00724522	12.9387	2.92365e-34	1.25299e-33	66.6186
KEGG_CYTOSOLIC_DNA_SENSING_PATHWAY	-0.313274	0.069526	-17.5623	7.44338e-56	3.11584e-55	116.136		KEGG_PORPHYRIN_AND_CHLOROPHYLL_METABOLISM	-0.244106	-0.0289654	-13.9147	3.83453e-39	1.60515e-38	77.9337		KEGG_B_CELL_RECEPTOR_SIGNALING_PATHWAY	0.205391	-0.0881922	12.9124	3.83717e-34	1.60626e-33	66.3483
KEGG_INTESTINAL_IMMUNE_NETWORK_FOR_IGA_PRODUCTION	-0.41603	0.141029	-17.5556	8.04523e-56	3.29123e-55	116.059		KEGG_TERPENOID_BACKBONE_BIOSYNTHESIS	0.337719	-0.0860236	13.391	1.15309e-36	4.7172e-36	72.2639		KEGG_NON_HOMOLOGOUS_END_JOINING	0.308816	0.00486126	12.8077	1.13227e-33	4.63201e-33	65.2727
KEGG_PATHOGENIC_ESCHERICHIA_COLI_INFECTION	-0.349958	-0.0326945	-17.4179	3.9491e-55	1.57964e-54	114.473		KEGG_PROPANOATE_METABOLISM	0.269498	0.0200183	13.3752	1.36632e-36	5.46529e-36	72.0954		KEGG_N_GLYCAN_BIOSYNTHESIS	0.232376	-0.113448	12.734	2.41542e-33	9.59329e-33	64.5197
KEGG_CHEMOKINE_SIGNALING_PATHWAY	-0.263993	-0.00502736	-17.415	4.08119e-55	1.59699e-54	114.44		KEGG_VASOPRESSIN_REGULATED_WATER_REABSORPTION	0.196478	0.0323123	13.3302	2.2165e-36	8.67324e-36	71.6147		KEGG_STEROID_HORMONE_BIOSYNTHESIS	-0.247265	0.022477	-12.7326	2.45162e-33	9.59329e-33	64.5049
KEGG_ASTHMA	-0.455954	0.108684	-17.3456	9.08918e-55	3.48096e-54	113.642		KEGG_DORSO_VENTRAL_AXIS_FORMATION	0.215908	0.066683	13.2273	6.68199e-36	2.55906e-35	70.5186		KEGG_AXON_GUIDANCE	0.197185	0.00237192	12.6789	4.24843e-33	1.62706e-32	63.9585
KEGG_CHRONIC_MYELOID_LEUKEMIA	-0.308151	-0.110892	-16.8213	3.7099e-52	1.39121e-51	107.652		KEGG_GAP_JUNCTION	0.199356	0.0392424	13.0285	5.54737e-35	2.08026e-34	68.4164		KEGG_SELENOAMINO_ACID_METABOLISM	0.181791	0.0320456	12.3364	1.37815e-31	5.16807e-31	60.5011
KEGG_PRION_DISEASES	-0.270352	-0.0236734	-15.784	4.47179e-47	1.6427e-46	95.9977		KEGG_LINOLEIC_ACID_METABOLISM	-0.213779	0.00117917	-12.9066	2.01176e-34	7.39013e-34	67.137		KEGG_PRION_DISEASES	0.210446	-0.0467424	12.3036	1.91839e-31	7.04716e-31	60.1725
KEGG_BLADDER_CANCER	-0.235091	-0.00206254	-15.5576	5.5312e-46	1.99123e-45	93.4928		KEGG_NICOTINATE_AND_NICOTINAMIDE_METABOLISM	-0.170504	0.0358558	-12.4465	2.43184e-32	8.75461e-32	62.3764		KEGG_ADIPOCYTOKINE_SIGNALING_PATHWAY	0.169599	-0.0236167	12.2776	2.49099e-31	8.96758e-31	59.913
KEGG_ACUTE_MYELOID_LEUKEMIA	-0.242986	-0.0590027	-15.507	9.68225e-46	3.41726e-45	92.9353		KEGG_PROGESTERONE_MEDIATED_OOCYTE_MATURATION	0.163514	0.042236	12.3864	4.5138e-32	1.59311e-31	61.7625		KEGG_RIG_I_LIKE_RECEPTOR_SIGNALING_PATHWAY	0.139191	-0.106992	12.1241	1.15673e-30	4.08259e-30	58.3877
KEGG_COLORECTAL_CANCER	-0.281074	-0.130093	-15.4088	2.86653e-45	9.92261e-45	91.8545		KEGG_BIOSYNTHESIS_OF_UNSATURATED_FATTY_ACIDS	0.250604	-0.00029278	12.369	5.3937e-32	1.86705e-31	61.5857		KEGG_LONG_TERM_DEPRESSION	0.208917	0.0592695	12.0501	2.41534e-30	8.36079e-30	57.6564
KEGG_OXIDATIVE_PHOSPHORYLATION	0.334852	0.0596567	14.2991	4.88791e-40	1.66005e-39	79.8622		KEGG_JAK_STAT_SIGNALING_PATHWAY	-0.214352	0.084652	-12.3597	5.93722e-32	2.01641e-31	61.4904		KEGG_HEDGEHOG_SIGNALING_PATHWAY	0.17333	0.0237383	11.8849	1.23794e-29	4.20433e-29	56.0334
KEGG_NEUROTROPHIN_SIGNALING_PATHWAY	-0.236906	-0.101194	-14.1787	1.76178e-39	5.87261e-39	78.5862		KEGG_SELENOAMINO_ACID_METABOLISM	0.175392	0.0255122	12.2287	2.26588e-31	7.55292e-31	60.1611		KEGG_OXIDATIVE_PHOSPHORYLATION	-0.266725	0.0845825	-11.5507	3.22563e-28	1.07521e-27	52.7964
KEGG_RENAL_CELL_CARCINOMA	-0.270575	-0.120065	-13.989	1.31499e-38	4.30359e-38	76.5861		KEGG_ALPHA_LINOLENIC_ACID_METABOLISM	-0.216051	-0.00611592	-12.0933	8.95433e-31	2.93051e-30	58.7974		KEGG_PORPHYRIN_AND_CHLOROPHYLL_METABOLISM	-0.201205	-0.0587493	-11.5131	4.63687e-28	1.51752e-27	52.4361
KEGG_RENIN_ANGIOTENSIN_SYSTEM	-0.305488	0.00643082	-13.9536	1.91025e-38	6.1401e-38	76.2146		KEGG_MELANOGENESIS	0.16143	0.0146863	12.0459	1.44522e-30	4.64533e-30	58.3224		KEGG_NOTCH_SIGNALING_PATHWAY	0.197817	-0.0203578	11.4031	1.33506e-27	4.29127e-27	51.3865
KEGG_FC_EPSILON_RI_SIGNALING_PATHWAY	-0.200876	-0.0366406	-13.2237	3.79086e-35	1.19711e-34	68.6616		KEGG_NATURAL_KILLER_CELL_MEDIATED_CYTOTOXICITY	-0.198644	0.049968	-12.0217	1.84434e-30	5.82423e-30	58.0804		KEGG_CIRCADIAN_RHYTHM_MAMMAL	0.303432	-0.0274746	11.303	3.47439e-27	1.09718e-26	50.4373
KEGG_GLYCOSPHINGOLIPID_BIOSYNTHESIS_GLOBO_SERIES	-0.26064	0.0648693	-13.0823	1.60925e-34	4.99423e-34	67.2239		KEGG_INOSITOL_PHOSPHATE_METABOLISM	0.17899	0.0134062	11.7287	3.45104e-29	1.07101e-28	55.1744		KEGG_CARDIAC_MUSCLE_CONTRACTION	-0.234237	0.0679841	-11.282	4.2447e-27	1.31732e-26	50.2386
KEGG_ARRHYTHMOGENIC_RIGHT_VENTRICULAR_CARDIOMYOPATHY_ARVC	-0.202048	-0.0326225	-12.7532	4.51029e-33	1.37602e-32	63.9101		KEGG_UBIQUITIN_MEDIATED_PROTEOLYSIS	0.14803	0.0492963	11.6138	1.07369e-28	3.27566e-28	54.0487		KEGG_MELANOGENESIS	0.160609	0.0233796	11.1285	1.81794e-26	5.54627e-26	48.7952
KEGG_GLYCOSAMINOGLYCAN_BIOSYNTHESIS_CHONDROITIN_SULFATE	-0.253329	-0.023992	-12.6154	1.79744e-32	5.39232e-32	62.5358		KEGG_BUTANOATE_METABOLISM	0.224724	-0.00704867	11.5197	2.70569e-28	8.11708e-28	53.132		KEGG_MAPK_SIGNALING_PATHWAY	0.143486	-0.0198263	11.1226	1.92175e-26	5.76524e-26	48.7402
KEGG_TGF_BETA_SIGNALING_PATHWAY	-0.212963	-0.0996861	-12.6044	2.0049e-32	5.91611e-32	62.4272		KEGG_NON_SMALL_CELL_LUNG_CANCER	0.160303	0.0602945	11.1742	7.70955e-27	2.27495e-26	49.8109		KEGG_LINOLEIC_ACID_METABOLISM	-0.183251	-0.0220917	-10.8635	2.17008e-25	6.40352e-25	46.3356
KEGG_INSULIN_SIGNALING_PATHWAY	-0.174893	-0.0789326	-12.3834	1.80475e-31	5.23959e-31	60.2434		KEGG_APOPTOSIS	-0.168373	0.0673134	-10.9192	8.72664e-26	2.53354e-25	47.406		KEGG_BASAL_TRANSCRIPTION_FACTORS	0.209387	0.0128887	10.8217	3.1958e-25	9.27813e-25	45.9517
KEGG_PARKINSONS_DISEASE	0.28973	0.0546422	12.352	2.46215e-31	7.0347e-31	59.9347		KEGG_P53_SIGNALING_PATHWAY	-0.173386	0.0375877	-10.6935	7.23503e-25	2.06715e-24	45.3104		KEGG_INOSITOL_PHOSPHATE_METABOLISM	0.186237	0.0197872	10.7636	5.4659e-25	1.56169e-24	45.4195
KEGG_PENTOSE_PHOSPHATE_PATHWAY	-0.222738	0.0287426	-12.2089	1.0068e-30	2.83162e-30	58.5354		KEGG_CITRATE_CYCLE_TCA_CYCLE	0.21645	0.0212318	10.5901	1.8875e-24	5.30859e-24	44.3606		KEGG_DRUG_METABOLISM_CYTOCHROME_P450	-0.183509	-0.0147301	-10.5382	4.30517e-24	1.21083e-23	43.3732
KEGG_PANTOTHENATE_AND_COA_BIOSYNTHESIS	-0.217854	0.0725393	-12.0981	2.97862e-30	8.24849e-30	57.4578		KEGG_COLORECTAL_CANCER	0.170156	0.0889673	10.542	2.94265e-24	8.14888e-24	43.9209		KEGG_CELL_CYCLE	0.231307	-0.0406583	10.2704	4.80841e-23	1.33156e-22	40.9817
KEGG_VEGF_SIGNALING_PATHWAY	-0.161403	-0.0199729	-12.0243	6.11011e-30	1.66639e-29	56.744		KEGG_GLIOMA	0.150886	0.0563065	10.447	7.03944e-24	1.91985e-23	43.0571		KEGG_PHENYLALANINE_METABOLISM	-0.213536	-0.0799121	-10.2264	7.11795e-23	1.94126e-22	40.593
KEGG_GLYCOSAMINOGLYCAN_BIOSYNTHESIS_KERATAN_SULFATE	-0.238219	0.0670843	-11.3417	4.155e-27	1.11627e-26	50.2677		KEGG_TYROSINE_METABOLISM	-0.154953	-0.0220579	-10.4277	8.3925e-24	2.2547e-23	42.883		KEGG_SPHINGOLIPID_METABOLISM	0.162079	-0.0180089	10.1596	1.28739e-22	3.45865e-22	40.0059
KEGG_RIBOSOME	0.340811	0.031823	11.3155	5.30954e-27	1.40547e-26	50.0243		KEGG_PHOSPHATIDYLINOSITOL_SIGNALING_SYSTEM	0.18587	0.0109721	10.3504	1.69906e-23	4.49751e-23	42.1847		KEGG_ARRHYTHMOGENIC_RIGHT_VENTRICULAR_CARDIOMYOPATHY_ARVC	0.157728	-0.0495922	10.1561	1.32827e-22	3.516e-22	39.975
KEGG_NON_SMALL_CELL_LUNG_CANCER	-0.17947	-0.107928	-11.0464	6.48229e-26	1.69103e-25	47.5412		KEGG_TGF_BETA_SIGNALING_PATHWAY	0.147753	0.0766248	10.2133	5.86752e-23	1.53066e-22	40.9578		KEGG_CHEMOKINE_SIGNALING_PATHWAY	0.145132	-0.0638094	10.1245	1.75736e-22	4.58441e-22	39.6977
KEGG_GLYCOLYSIS_GLUCONEOGENESIS	-0.200341	0.0217516	-10.93	1.89055e-25	4.86142e-25	46.4793		KEGG_THYROID_CANCER	0.159531	0.041451	10.0667	2.18143e-22	5.60939e-22	39.6582		KEGG_GLUTATHIONE_METABOLISM	-0.165034	-0.072107	-9.80173	2.94669e-21	7.5772e-21	36.9056
KEGG_O_GLYCAN_BIOSYNTHESIS	-0.2137	-0.0366301	-10.9013	2.46043e-25	6.23772e-25	46.2179		KEGG_DRUG_METABOLISM_CYTOCHROME_P450	-0.169927	-0.0113486	-9.99263	4.21157e-22	1.06772e-21	39.0073		KEGG_VEGF_SIGNALING_PATHWAY	0.124239	-0.0345859	9.75071	4.57386e-21	1.15757e-20	36.4703
KEGG_GLYOXYLATE_AND_DICARBOXYLATE_METABOLISM	0.214159	-0.00718986	10.7506	9.70037e-25	2.42509e-24	44.8573		KEGG_HEDGEHOG_SIGNALING_PATHWAY	0.146216	0.02699	9.92657	7.54991e-22	1.88748e-21	38.4298		KEGG_O_GLYCAN_BIOSYNTHESIS	0.186125	-0.0429856	9.74928	4.63029e-21	1.15757e-20	36.4582
KEGG_MELANOMA	-0.143535	-0.0559219	-10.7403	1.06499e-24	2.626e-24	44.7646		KEGG_PENTOSE_PHOSPHATE_PATHWAY	-0.169983	0.0350513	-9.88882	1.05268e-21	2.59564e-21	38.1009		KEGG_GNRH_SIGNALING_PATHWAY	0.148146	-0.00390052	9.66232	9.75831e-21	2.40616e-20	35.7203
KEGG_HUNTINGTONS_DISEASE	0.17783	0.0173562	10.7091	1.41251e-24	3.43585e-24	44.4846		KEGG_RENIN_ANGIOTENSIN_SYSTEM	-0.208726	0.0284786	-9.86036	1.35152e-21	3.28749e-21	37.8537		KEGG_TYROSINE_METABOLISM	-0.151475	-0.0314767	-9.63623	1.21934e-20	2.96596e-20	35.4998
KEGG_EPITHELIAL_CELL_SIGNALING_IN_HELICOBACTER_PYLORI_INFECTION	-0.155378	-0.0204581	-10.7022	1.50308e-24	3.60739e-24	44.4229		KEGG_FOCAL_ADHESION	-0.154496	0.058389	-9.77392	2.87765e-21	6.90636e-21	37.1062		KEGG_PHOSPHATIDYLINOSITOL_SIGNALING_SYSTEM	0.196801	0.0162388	9.56793	2.17984e-20	5.23161e-20	34.9249
KEGG_GLIOMA	-0.168549	-0.101865	-10.149	2.04757e-22	4.8495e-22	39.5516		KEGG_N_GLYCAN_BIOSYNTHESIS	-0.179573	0.0603818	-9.47128	3.90031e-20	9.23759e-20	34.529		KEGG_LONG_TERM_POTENTIATION	0.205308	0.0687017	9.51628	3.37554e-20	7.99471e-20	34.4923
KEGG_ETHER_LIPID_METABOLISM	-0.159788	0.0239387	-10.0813	3.68811e-22	8.62155e-22	38.9686		KEGG_PRIMARY_BILE_ACID_BIOSYNTHESIS	-0.205345	0.013925	-9.28605	1.86494e-19	4.3596e-19	32.9827		KEGG_EPITHELIAL_CELL_SIGNALING_IN_HELICOBACTER_PYLORI_INFECTION	0.132435	-0.0268174	9.50531	3.70326e-20	8.65698e-20	34.4006
KEGG_CELL_CYCLE	-0.21709	-0.059565	-9.86542	2.37114e-21	5.47186e-21	37.1254		KEGG_AXON_GUIDANCE	0.1333	0.0209786	9.21294	3.43624e-19	7.92978e-19	32.379		KEGG_ALPHA_LINOLENIC_ACID_METABOLISM	-0.175912	-0.0333428	-9.43651	6.6095e-20	1.52527e-19	33.8275
KEGG_ADIPOCYTOKINE_SIGNALING_PATHWAY	-0.151272	-0.041849	-9.85814	2.52325e-21	5.74918e-21	37.0639		KEGG_BETA_ALANINE_METABOLISM	0.154865	0.0176565	9.19822	3.88441e-19	8.85056e-19	32.2579		KEGG_PARKINSONS_DISEASE	-0.215724	0.0852543	-9.38845	9.88833e-20	2.25304e-19	33.429
KEGG_UBIQUITIN_MEDIATED_PROTEOLYSIS	-0.138999	-0.0940944	-9.757	5.97228e-21	1.34376e-20	36.2108		KEGG_TIGHT_JUNCTION	0.10239	0.027166	9.17341	4.77464e-19	1.07429e-18	32.054		KEGG_LEUKOCYTE_TRANSENDOTHELIAL_MIGRATION	0.155079	-0.10837	9.38426	1.02408e-19	2.30419e-19	33.3943
KEGG_ALZHEIMERS_DISEASE	0.16383	0.00139335	9.48275	5.98341e-20	1.32965e-19	33.9299		KEGG_ENDOCYTOSIS	0.107132	0.0343276	9.10898	8.14143e-19	1.80921e-18	31.527		KEGG_TYPE_II_DIABETES_MELLITUS	0.178307	-0.0111233	9.1465	7.34114e-19	1.63137e-18	31.4466
KEGG_MISMATCH_REPAIR	-0.260839	0.000284181	-9.42369	9.76831e-20	2.14426e-19	33.4449		KEGG_TASTE_TRANSDUCTION	0.153406	-0.00536718	8.9726	2.49564e-18	5.47823e-18	30.4209		KEGG_PROPANOATE_METABOLISM	0.188391	0.0663769	8.99232	2.5802e-18	5.66386e-18	30.2043
KEGG_STEROID_HORMONE_BIOSYNTHESIS	0.195133	0.063108	9.39415	1.24727e-19	2.70493e-19	33.2031		KEGG_NON_HOMOLOGOUS_END_JOINING	0.196541	0.0395167	8.88832	4.95449e-18	1.07447e-17	29.744		KEGG_NATURAL_KILLER_CELL_MEDIATED_CYTOTOXICITY	0.137258	-0.0944785	8.81361	1.0854e-17	2.35387e-17	28.7849
KEGG_ENDOMETRIAL_CANCER	-0.170949	-0.139451	-9.38504	1.34475e-19	2.8816e-19	33.1287		KEGG_ALANINE_ASPARTATE_AND_GLUTAMATE_METABOLISM	0.144682	-0.00876646	8.81705	8.81235e-18	1.88836e-17	29.1757		KEGG_VALINE_LEUCINE_AND_ISOLEUCINE_DEGRADATION	0.161782	0.0346543	8.35347	3.95926e-16	8.48413e-16	25.2347
KEGG_GLUTATHIONE_METABOLISM	-0.155425	0.112943	-8.84949	1.02067e-17	2.16142e-17	28.8483		KEGG_GLYOXYLATE_AND_DICARBOXYLATE_METABOLISM	0.15234	-0.0193451	8.80049	1.0069e-17	2.13226e-17	29.0441		KEGG_RIBOFLAVIN_METABOLISM	0.138692	-0.0237733	8.18869	1.38395e-15	2.93072e-15	24.0006
KEGG_BIOSYNTHESIS_OF_UNSATURATED_FATTY_ACIDS	0.183873	-0.0556067	8.78716	1.66889e-17	3.49302e-17	28.3626		KEGG_NEUROTROPHIN_SIGNALING_PATHWAY	0.126287	0.0740429	8.75598	1.4393e-17	3.01249e-17	28.6916		KEGG_RNA_DEGRADATION	0.170179	0.000221907	8.16597	1.64203e-15	3.43681e-15	23.832
KEGG_DORSO_VENTRAL_AXIS_FORMATION	-0.172327	-0.128861	-8.77765	1.7985e-17	3.72103e-17	28.2887		KEGG_BASE_EXCISION_REPAIR	-0.170928	-0.0197425	-8.70385	2.18335e-17	4.51727e-17	28.2805		KEGG_PROTEIN_EXPORT	0.221323	0.016705	7.97995	6.56672e-15	1.35863e-14	22.4661
KEGG_BUTANOATE_METABOLISM	0.170278	-0.0542384	8.71515	2.93599e-17	6.00544e-17	27.8046		KEGG_BLADDER_CANCER	-0.123729	0.0351543	-8.54541	7.65444e-17	1.56568e-16	27.0432		KEGG_NICOTINATE_AND_NICOTINAMIDE_METABOLISM	0.108856	-0.0845513	7.96269	7.4585e-15	1.5256e-14	22.3407
KEGG_NEUROACTIVE_LIGAND_RECEPTOR_INTERACTION	0.165551	-0.0124073	8.50726	1.47034e-16	2.97372e-16	26.214		KEGG_SULFUR_METABOLISM	-0.161682	-0.0246464	-8.5347	8.32587e-17	1.68388e-16	26.9603		KEGG_REGULATION_OF_AUTOPHAGY	0.137832	0.000464086	7.78316	2.76778e-14	5.59776e-14	21.0494
KEGG_MAPK_SIGNALING_PATHWAY	-0.118696	-0.0403849	-8.41921	2.88368e-16	5.76735e-16	25.5493		KEGG_RENAL_CELL_CARCINOMA	0.14834	0.0823289	8.32793	4.15683e-16	8.31367e-16	25.3753		KEGG_CELL_ADHESION_MOLECULES_CAMS	0.130946	-0.107243	7.78018	2.82811e-14	5.65622e-14	21.0282
KEGG_CIRCADIAN_RHYTHM_MAMMAL	-0.236461	-0.0789919	-8.34068	5.2341e-16	1.03532e-15	24.9611		KEGG_CALCIUM_SIGNALING_PATHWAY	0.144454	-0.0127954	8.18144	1.2742e-15	2.5204e-15	24.2717		KEGG_VASCULAR_SMOOTH_MUSCLE_CONTRACTION	0.111321	-0.00717787	7.6047	9.95229e-14	1.96859e-13	19.79
KEGG_HYPERTROPHIC_CARDIOMYOPATHY_HCM	-0.120808	0.000447144	-8.23025	1.20181e-15	2.35137e-15	24.1412		KEGG_GLYCOLYSIS_GLUCONEOGENESIS	-0.134154	0.0377089	-8.17038	1.38576e-15	2.71128e-15	24.1891		KEGG_BASAL_CELL_CARCINOMA	0.120366	-0.0105945	7.58812	1.11956e-13	2.19045e-13	19.6742
KEGG_PROGESTERONE_MEDIATED_OOCYTE_MATURATION	-0.116853	-0.0997499	-7.69311	6.05791e-14	1.1725e-13	20.2789		KEGG_B_CELL_RECEPTOR_SIGNALING_PATHWAY	-0.139487	0.056774	-8.16817	1.40914e-15	2.72736e-15	24.1726		KEGG_GLYCOSAMINOGLYCAN_BIOSYNTHESIS_CHONDROITIN_SULFATE	0.144723	-0.0771236	7.53953	1.57868e-13	3.05551e-13	19.3362
KEGG_NOTCH_SIGNALING_PATHWAY	-0.142282	-0.0605084	-7.59547	1.20824e-13	2.31366e-13	19.5996		KEGG_PYRUVATE_METABOLISM	0.140949	0.00203931	8.09869	2.38211e-15	4.56148e-15	23.6556		KEGG_BLADDER_CANCER	0.111363	-0.0651485	7.36659	5.28754e-13	1.01251e-12	18.1479
KEGG_ENDOCYTOSIS	-0.104838	-0.0713431	-7.40172	4.65678e-13	8.82337e-13	18.2728		KEGG_PPAR_SIGNALING_PATHWAY	-0.120161	0.0123636	-8.0671	3.02088e-15	5.72377e-15	23.4217		KEGG_SULFUR_METABOLISM	-0.132065	-0.0448534	-7.05514	4.40077e-12	8.3383e-12	16.0671
KEGG_PROTEIN_EXPORT	-0.183656	-0.01469	-7.00661	6.6882e-12	1.25404e-11	15.6558		KEGG_BASAL_TRANSCRIPTION_FACTORS	0.140679	0.0330395	8.06433	3.08416e-15	5.7828e-15	23.4013		KEGG_NOD_LIKE_RECEPTOR_SIGNALING_PATHWAY	0.113472	-0.107631	6.99814	6.43312e-12	1.20621e-11	15.6946
KEGG_CYSTEINE_AND_METHIONINE_METABOLISM	-0.102776	-0.0455615	-6.99412	7.26174e-12	1.34754e-11	15.5751		KEGG_PROXIMAL_TUBULE_BICARBONATE_RECLAMATION	0.180997	-0.0115007	8.05789	3.23707e-15	6.00694e-15	23.3536		KEGG_VIBRIO_CHOLERAE_INFECTION	0.121317	-0.00464706	6.95572	8.51961e-12	1.58096e-11	15.4191
KEGG_MTOR_SIGNALING_PATHWAY	-0.111967	-0.118825	-6.73943	3.79009e-11	6.96139e-11	13.9551		KEGG_METABOLISM_OF_XENOBIOTICS_BY_CYTOCHROME_P450	-0.155126	-0.0308581	-7.96576	6.43921e-15	1.18271e-14	22.6766		KEGG_VIRAL_MYOCARDITIS	0.127467	-0.121077	6.89022	1.31096e-11	2.40788e-11	14.9965
KEGG_RIBOFLAVIN_METABOLISM	-0.123248	-0.038936	-6.70133	4.832e-11	8.78545e-11	13.7172		KEGG_CHEMOKINE_SIGNALING_PATHWAY	-0.118861	0.0477839	-7.92423	8.76127e-15	1.59296e-14	22.3736		KEGG_HUNTINGTONS_DISEASE	-0.113841	0.0472963	-6.7439	3.39182e-11	6.16695e-11	14.065
KEGG_PROXIMAL_TUBULE_BICARBONATE_RECLAMATION	0.165073	-0.037021	6.62189	7.98868e-11	1.43796e-10	13.2249		KEGG_VALINE_LEUCINE_AND_ISOLEUCINE_DEGRADATION	0.148491	0.0322674	7.71492	4.05465e-14	7.22611e-14	20.8665		KEGG_ANTIGEN_PROCESSING_AND_PRESENTATION	0.147174	-0.142911	6.68922	4.81736e-11	8.67125e-11	13.7214
KEGG_TRYPTOPHAN_METABOLISM	-0.107237	0.0303494	-6.5493	1.25932e-10	2.24433e-10	12.7794		KEGG_STEROID_BIOSYNTHESIS	0.182677	-0.017554	7.51251	1.72801e-13	3.04943e-13	19.4416		KEGG_ALDOSTERONE_REGULATED_SODIUM_REABSORPTION	0.140439	0.010865	6.57564	9.9089e-11	1.76594e-10	13.0154
KEGG_STEROID_BIOSYNTHESIS	0.157668	-0.0473071	6.33243	4.78548e-10	8.44496e-10	11.474		KEGG_HOMOLOGOUS_RECOMBINATION	-0.17411	-0.00276436	-7.49941	1.89596e-13	3.31332e-13	19.3505		KEGG_P53_SIGNALING_PATHWAY	0.119081	-0.0882031	6.49677	1.62518e-10	2.86796e-10	12.5314
KEGG_FRUCTOSE_AND_MANNOSE_METABOLISM	-0.108353	0.0141191	-6.26863	7.03764e-10	1.22988e-09	11.0972		KEGG_OLFACTORY_TRANSDUCTION	0.148387	0.0112045	7.48051	2.16688e-13	3.75037e-13	19.2193		KEGG_LEISHMANIA_INFECTION	0.144795	-0.159933	6.46228	2.01458e-10	3.52062e-10	12.3213
KEGG_TASTE_TRANSDUCTION	0.116247	-0.0375775	6.26656	7.12561e-10	1.23328e-09	11.0851		KEGG_T_CELL_RECEPTOR_SIGNALING_PATHWAY	-0.114044	0.0616162	-7.25349	1.05469e-12	1.80804e-12	17.6656		KEGG_BETA_ALANINE_METABOLISM	0.116093	0.0411665	6.37699	3.41249e-10	5.90624e-10	11.8061
KEGG_GLYCOSPHINGOLIPID_BIOSYNTHESIS_GANGLIO_SERIES	-0.142098	0.00244467	-6.25756	7.52234e-10	1.28954e-09	11.0322		KEGG_GLYCOSYLPHOSPHATIDYLINOSITOL_GPI_ANCHOR_BIOSYNTHESIS	-0.112866	0.004698	-7.23334	1.21136e-12	2.05703e-12	17.5297		KEGG_STARCH_AND_SUCROSE_METABOLISM	0.10331	-0.0905519	6.22678	8.51041e-10	1.45893e-09	10.9135
KEGG_THYROID_CANCER	-0.10301	-0.092159	-6.23371	8.67944e-10	1.47387e-09	10.8924		KEGG_ETHER_LIPID_METABOLISM	-0.107651	0.0363075	-6.99508	6.08143e-12	1.02304e-11	15.9474		KEGG_CITRATE_CYCLE_TCA_CYCLE	0.138562	0.0635558	5.90034	5.81936e-09	9.69893e-09	9.03913
KEGG_GLYCOSYLPHOSPHATIDYLINOSITOL_GPI_ANCHOR_BIOSYNTHESIS	-0.109758	0.0175612	-6.19756	1.07729e-09	1.81226e-09	10.6815		KEGG_CHRONIC_MYELOID_LEUKEMIA	0.110539	0.087558	6.94145	8.69003e-12	1.44834e-11	15.5977		KEGG_TERPENOID_BACKBONE_BIOSYNTHESIS	-0.151188	0.126738	-5.46765	6.49251e-08	1.07216e-07	6.69514
KEGG_SPHINGOLIPID_METABOLISM	-0.112048	-0.0534098	-6.17776	1.21213e-09	2.02021e-09	10.5664		KEGG_MISMATCH_REPAIR	-0.178903	0.0187344	-6.78279	2.46478e-11	4.07027e-11	14.5767		KEGG_RIBOSOME	-0.1685	0.119039	-5.25264	2.03022e-07	3.32218e-07	5.59089
KEGG_HOMOLOGOUS_RECOMBINATION	-0.151759	0.0249293	-6.06459	2.36377e-09	3.86798e-09	9.91477		KEGG_PROTEASOME	-0.186173	0.00697149	-6.77871	2.53112e-11	4.14183e-11	14.5507		KEGG_INTESTINAL_IMMUNE_NETWORK_FOR_IGA_PRODUCTION	-0.130263	-0.167215	-5.18099	2.94264e-07	4.72925e-07	5.23198
KEGG_PRIMARY_BILE_ACID_BIOSYNTHESIS	-0.137629	0.0650782	-5.88742	6.58685e-09	1.06814e-08	8.91609		KEGG_NEUROACTIVE_LIGAND_RECEPTOR_INTERACTION	0.115231	-0.0231929	6.43395	2.2708e-10	3.68237e-10	12.4053		KEGG_BASE_EXCISION_REPAIR	-0.108525	-0.0535226	-4.99631	7.50711e-07	1.18533e-06	4.32781
KEGG_ERBB_SIGNALING_PATHWAY	-0.101137	-0.129949	-5.79282	1.12664e-08	1.81066e-08	8.39364		KEGG_GLYCOSPHINGOLIPID_BIOSYNTHESIS_GANGLIO_SERIES	-0.138004	-0.00975377	-6.40844	2.66087e-10	4.27639e-10	12.2504		KEGG_SPLICEOSOME	0.12119	0.016788	4.66705	3.70722e-06	5.75258e-06	2.79144
KEGG_LONG_TERM_POTENTIATION	0.120824	-0.121409	5.73882	1.52551e-08	2.43001e-08	8.09882		KEGG_ADHERENS_JUNCTION	0.101133	0.093059	6.37013	3.37259e-10	5.33455e-10	12.019		KEGG_PROTEASOME	-0.114807	-0.0311786	-4.32574	1.75748e-05	2.65838e-05	1.3025
KEGG_DNA_REPLICATION	-0.174378	0.00793473	-5.73681	1.54277e-08	2.43595e-08	8.08788		KEGG_CARDIAC_MUSCLE_CONTRACTION	0.119884	-0.0796578	6.36984	3.37855e-10	5.33455e-10	12.0173
KEGG_PYRUVATE_METABOLISM	0.107036	-0.027453	5.38135	1.06796e-07	1.62909e-07	6.20963		KEGG_ALDOSTERONE_REGULATED_SODIUM_REABSORPTION	0.113023	0.0159577	5.98011	3.5148e-09	5.32842e-09	9.73376
KEGG_METABOLISM_OF_XENOBIOTICS_BY_CYTOCHROME_P450	0.112793	0.104709	5.30069	1.63262e-07	2.46951e-07	5.79854		KEGG_DNA_REPLICATION	-0.167462	-0.00599655	-5.79755	1.00797e-08	1.48716e-08	8.70894
KEGG_PHENYLALANINE_METABOLISM	-0.115598	0.112251	-5.0989	4.60945e-07	6.85703e-07	4.79492		KEGG_RIBOSOME	0.172311	-0.0260036	5.77649	1.1362e-08	1.66273e-08	8.59255
KEGG_NUCLEOTIDE_EXCISION_REPAIR	-0.102928	0.00649625	-4.99282	7.8461e-07	1.14821e-06	4.28158		KEGG_RNA_DEGRADATION	0.10874	0.0191243	5.75775	1.26348e-08	1.83408e-08	8.48938
KEGG_NON_HOMOLOGOUS_END_JOINING	-0.112275	-0.118548	-4.55901	6.25172e-06	8.86071e-06	2.28628		KEGG_GLYCOSAMINOGLYCAN_BIOSYNTHESIS_CHONDROITIN_SULFATE	-0.108605	0.0296791	-5.47922	5.91573e-08	8.45105e-08	6.99143

## Sheet: S5
Table S5 ADP-ribosylation phenotype-related DEGs
PARP14
PARP9
SP140L
SAMD9L
CASP8
MSN
DUSP26
MYOF
OSMR
FAM57B
GBP1
RUNDC3A
MAST1
C17orf96
GDAP1L1
IFIH1
ST8SIA3
PRR36
DSE
ACTL6B
LPPR3
TUBA1C
FCGR2C
APOL6
FSTL1
DTX3L
MOB1A
MYD88
LCP2
LINC00634
LYN
FAM129A
SLC25A41
PLSCR1
CTSB
STAT3
CTIF
HCP5
LGALS3BP
CELF5
FSD1
FCGR2A
TTC9B
HFE
NAMPT
MSR1
SOD2
RTP5
SERP2
KLHDC3
CAST
ELF4
MR1
ZNF217
RIPPLY2
PTPRC
ZNF821
GBP5
NECAB2
RP11-357K6.1
CAMK2N2
SH3GLB1
TNFAIP3
LRRC16B
SEC24D
CAMSAP3
ZC3HAV1
RP5-1119A7.17
CDHR1
ANO6
LAMC1
CCDC109B
ELK3
SCRT1
DISP2
DDX60L
LHFPL2
CD74
SWAP70
SAMD9
FAM114A1
TRIM22
CKMT1A
MYH9
ARL3
TLR1
LCTL
RP11-482M8.3
C1QTNF4
HBQ1
EPSTI1
SLC1A6
IGFBP7
CTA-268H5.14
BRSK2
CYFIP2
IRF1
ATP6V0A1
SHF
DPYD
RAC3
KDELC2
B3GNT5
CTSS
CTBS
MMP14
SPATS2L
CKMT1B
PDIA4
HLA-E
S1PR3
DDX60
RABL6
MAGT1
LAP3
VIM
PIANP
GALNT2
SLFN12
ERAP1
PLOD2
RP11-227B21.2
WIPI1
ASB13
LA16c-380H5.5
WWTR1
CD109
RTN4R
RDH10
CD44
CYP17A1-AS1
PPP1R3B
ENHO
RP11-143K11.1
PODXL2
PLEK
SOCS3
KB-1125A3.11
ADPRH
NFKB1
RAB33A
GPR65
TNC
PQLC3
RAP2B
SLC25A24
TIGD3
IRF2
GIMAP2
SRRM3
RP11-21A7A.4
OAS3
EHMT2
RP1-239B22.5
ARHGDIG
CAPZA1
TMED9
DDX25
SLC39A1
IQGAP1
WDR1
TNFAIP8
GBP3
ECM2
SPTBN2
FBLL1
STX1B
TRIM5
DGCR5
BTN2A2
ARHGAP18
ADAM9
SHC1
CD2AP
LINC00599
GRIN1
RP1-293L6.1
MAPK8IP2
CFI
TGFBR2
FAM91A1
FKBP15
TRIM6
HELZ2
SUSD6
ECSIT
GSTK1
FN1
SLFN5
SMIM18
UNC5A
PALLD
PLEKHG1
PAXIP1-AS2
PARP15
SH2B3
RP11-1263C18.1
RP11-1C8.7
DEAF1
ABHD15
FAS
HRH3
CHCHD6
CP
SPPL2A
pk
STARD10
HAR1A
RAB42
KIAA0040
MFSD1
LINC00672
PARD6A
RP11-118K6.3
SLC25A43
RUNDC3A-AS1
PARP4
AP3B2
CHRM1
CLIC1
RBMS1
GPR162
TGIF1
CARD8-AS1
RP11-88H12.2
FZD1
CTSZ
CYBB
SPRN
PSTK
FGL2
KCNK4
COLGALT1
TMEM43
RP11-58B17.2
DPY19L1
TTC26
HLA-DRA
PTCHD2
CABP1
CD4
C1QC
TLN1
CTA-250D10.23
VWA5B2
BTN2A3P
YPEL4
VASP
SNX32
TANK
ABCC8
IL13RA1
ANXA5
CTD-2380F24.1
MACROD1
CLIC4
ADAM12
PDIA3
NEAT1
TES
TPTE2P1
FYCO1
GNAI2
STK32C
VCL
CTNNA1
RPN1
COL8A2
PTPN1
HSD11B1L
PIK3AP1
HK2
RP11-98D18.17
ITPRIP
EMP3
PTPN22
DLGAP3
ST8SIA4
AC000095.11
RP11-423G4.7
SQSTM1
TRIM34
FNDC3B
SLC26A2
TMCO4
COL5A2
ATCAY
CALU
CDH22
COL3A1
CHSY1
GABRD
FAAH
TIFA
TIPARP
CCR1
TMEM179
LY75
ZNRF2
GLIPR1
CD93
GNS
NOVA2
COL1A1
EMP1
LRRC75B
RP11-783K16.10
IGFBP5
RP11-307B6.3
STX11
ADAM17
COL4A1
VMP1
FRS3
NFATC2
MB21D1
GPHN
AHR
PPP1R1A
CHGA
DOCK2
STMN4
ANTXR2
TXNDC5
EMR2
GK
RP11-161M6.2
ANKRD13B
BCRP2
CASP7
PRKCZ
PPP1R3E
KCNK3
PSTPIP2
DYRK3
C21orf62
CCBL1
DNAAF5
CMTM6
MBD2
CERS2
FGF17
KCNN1
RP11-338N10.1
RP11-676J15.1
LYZ
MIR219A2
PTX3
GLB1
LTBP1
PPP2R2D
IQGAP2
ACTN1
FPR3
NAMPTP1
OTUB1
KANK2
LATS2
HLA-DPA1
RASL10A
RBM47
TNNT1
UROS
TMEM180
TWSG1
CFLAR
FAM46A
PRSS23
EOGT
RAPGEFL1
OSER1-AS1
PLK3
BAI1
AP000223.42
EHD4
GNAZ
AGAP3
RLTPR
SOAT1
NPM2
UPK2
TEF
BTN3A2
DUSP8
C22orf39
EPHA10
STAT1
ZNFX1
PCBP3
SLC16A4
YAP1
CYFIP1
PIK3R5
GNG12
LOXL2
TGFB2
RP11-524D16__A.3
HRK
RCSD1
AIM1
DLK2
CDK5R2
GEM
TLR3
PARP12
SNRPN
PLK5
RNF135
COL4A2
CARD6
SIRPB2
BST2
ITPRIPL2
BTN3A3
DLGAP1
HS2ST1
ITGB1
KLHL35
IRAK4
RP11-455F5.3
RP13-514E23.1
GCLM
ATL3
DGCR6
CD302
FKBP9
MAPT-AS1
KCTD9
KCNJ11
GS1-72M22.1
NCKAP1L
LRTM2
DDOST
ADAM11
MS4A7
CDH18
IQSEC3
FILIP1L
CRHR1
BTN3A1
STT3A
NEK6
KHNYN
IRAK2
TNFSF8
C20orf203
PNCK
FAM69B
VEGFA
TAGLN3
F13A1
TUBA8
CHST2
RP11-391M1.4
UBE2QL1
C2CD4C
SRRM4
UGCG
C1orf233
CSF2RB
ACSS3
ERI1
ALG2
WDR86
LAMA2
NAGA
SFT2D2
LINC00403
JUN
EXT2
RAB27A
FPGT
FLJ37035
KLF6
MYCNOS
PRRT1
SPATA41
CGREF1
KCNE3
FAXC
MGAT1
HUS1
CYP2E1
FXYD7
SCIMP
TMEM106A
CARD8
KCNE4
RP11-245J24.1
SERPING1
FRA10AC1
HES5
ZNF436
TRAM2
RP13-650J16.1
ARHGEF7-AS2
DNAJB1
RP11-179B2.2
CPNE5
ZNF816
TMEM140
RP3-466P17.1
SEPN1
MAPK12
DAPP1
SYN1
RASGEF1C
RP11-1055B8.3
AC062021.1
MGAT5B
VNN2
LRRC26
MBOAT1
LCP1
FOSL2
DPF1
RPS6KL1
PGM2
IL1R1
TMEM185B
RCAN1
REST
COL26A1
SPRY1
PNMAL2
KCNC1
SERPINB8
PLP2
SDF4
ARF6
ARSJ
FGF8
PDIA6
ANXA4
FEM1C
PLA2G4A
RANGAP1
SURF4
CUEDC2
NFKBIZ
CREB3L2
EIF3L
PTBP1
RBM43
AP001469.9
CCNI2
SYCE1
DCXR
PMM2
ZNF540
NDUFV1
EFEMP1
TRIM14
DOCK8
RP11-355I22.7
PLXDC2
PLIN3
SPP1
B2M
LYST
LACTB
TTYH3
MXRA5
FRRS1
RAB3A
CD164
SCRT2
INPP5A
FZD7
MICB
VASN
WAC-AS1
RHBDL3
NNMT
HDAC1
PDK3
NABP1
BCL3
RP11-268P4.5
CEBPD
LRFN1
ZNF32
SLC12A5
CKB
ADAP2
YKT6
RP3-395M20.12
DACH2
CDK2
SOX1
TMEM87B
APBB1
AKAP2
PTGER4
PELI3
SEMA6B
NT5C3B
GPR61
KIZ
TMEM121
IGSF21
ALPK3
HSPA5
THBS1
LDHA
CALD1
THBD
RP11-66N24.4
C9orf64
CPD
IL7
TLR6
ZER1
RP11-111M22.5
C14orf132
C1QL2
SLC30A7
KIAA1033
SH3PXD2B
SYT3
TMCC2
GMPPB
YPEL3
GALNT4
SNAI3-AS1
BZW1
SEC24A
LRIT2
SLC39A8
WIPF1
KBTBD6
IL6R
CALY
CORO6
ZBTB7B
TLR8
TC2N
COQ3
LIMK2
SZRD1
CMTM3
GBE1
CTSA
FLRT1
GPR85
RP11-686D22.7
DPP10-AS1
OLFML2A
ZNF248
PRR3
BICD1
SNCG
H6PD
GIT1
PLS3
SDC2
KLHL6
DMRTC1B
ZRANB1
FAM19A1
SHC2
FES
CD84
CYBRD1
TYMP
ZFP36L2
IL18BP
LMTK3
TMBIM6
HABP4
SNCB
ARHGAP29
SLC2A9
RP11-698N11.4
EDEM1
SLC2A11
DUSP6
SPIRE2
C2orf80
MPZL2
ATOH7
NRP1
CTA-796E4.4
DCBLD2
CTNNB1
STRBP
SFTPC
SOCS1
TRIOBP
SLC35A3
HCN3
WEE1
GCNT1
SUCLG2
PARVG
TPST1
SEC31B
AAED1
IL4I1
TIMP1
CTA-445C9.14
NTNG2
CSDC2
GALNT9
PFN1
SEC61A1
HK3
SLC37A2
RNFT1
STK3
L3HYPDH
NADK
SRPR
ADAMTS1
NLRC5
SLC25A48
PNMA3
MORC4
PNMA6A
RP11-481A20.10
COLEC12
CLEC2L
FAM149B1
SCIN
GADD45G
GDNF-AS1
CSF1
NOXO1
SMOC1
PCED1B
MEIS3
RP11-13N13.2
RP11-547D24.1
SIPA1L1
ARL5A
IRAK1
RP11-478C6.6
KIRREL
GRIN2C
RPARP-AS1
LEPROT
CBFA2T3
GVINP1
BMP2K
UEVLD
PCSK1N
PRMT8
SIPA1L2
RSAD2
WARS
CRHR1-IT1
SEZ6L
MKNK2
NAT1
P2RX5
PAM
KCNJ4
FBLIM1
MLKL
CMPK2
RP1-193H18.2
SSTR5
RP11-49C24.1
ENDOG
POFUT1
GALNT14
AL512652.1
IL1RAP
EPHA2
BCL7A
RP11-242F4.2
RP11-441O15.3
CNKSR1
CXorf21
RND1
CEND1
SLIT1
TFE3
TPM4
ABLIM2
RP11-397O8.7
PITRM1
UBXN4
STAT2
RP11-362F19.1
RP11-77P6.2
PTGES3P1
LITAF
PDLIM3
RP11-86H7.7
RP11-220C2.1
SLC22A6
G3BP1
RP11-182J23.1
MMS19
PROS1
CANX
PDLIM4
KCNK12
IFITM3
NDUFB9
BGLAP
RAP1B
NCAPH2
RP11-361F15.2
ZNF267
MCAM
KCTD4
MMD2
FNDC5
SP3
RP11-10C24.3
HEATR1
APLN
FKBP10
RTN4RL2
TNFRSF19
XKR8
FUT4
TMEM8B
AIP
ITGA4
ABCC1
TRAF5
TMEM39A
RP11-767C1.2
TCAF2
GNRHR2
AC141928.1
SVIL
TRAP1
FADD
PLAT
WASF2
MYO1G
STK4
UBXN1
CROT
GPRIN3
TMF1
SMC4
MANBA
PHEX
RP4-597N16.4
MVD
NPPA
EVC
RP11-119F19.2
TLR5
CAHM
TRAF6
RP11-54O7.3
C2orf27A
CTD-2555A7.2
CD226
RAI14
CACNA1I
IRAK3
ITGA2
HAR1B
C16orf13
SQRDL
RP11-61A14.3
MLST8
DUSP9
SPTBN4
NEXN
TUNAR
EML4
CRTC1
DNAJC3
TCIRG1
RNF213
EMB
TTC28-AS1
PCDH18
SNAP47
NEDD9
RP11-153M7.1
GLIS3
TTLL1
TRIM56
FYB
AC009014.3
RP5-1024G6.8
PLEKHA4
C15orf59
WNK2
ANGPT1
NEURL1
WNT5A
IKZF1
MPZL3
PLB1
FMO4
RP11-713P17.3
TACC2
HDAC5
POFUT2
SPRY2
EIF4G2
RASSF8
XBP1
TMEM2
PRKCG
CALR
TNPO1
GKAP1
PLCH2
RP11-261N11.8
MYADML2
TNFRSF14
LPP
TNFRSF10B
C7orf49
ARMCX6
PSMB8-AS1
SRFBP1
AC007192.6
FZD6
EMR4P
DAB2
LGALS1
RASSF3
RP11-464F9.22
EIF4E1B
TTF2
ANK1
ZBTB42
RUNX3
KLC2
AC007620.3
GUSB
PPM1M
RP11-210M15.2
SPAG1
TMEM154
CACNG8
PRDM1
LRRC4
NGB
STK17A
CFL1P1
FAM117B
IL2RG
RP11-680F20.11
RP11-149I23.3
CLEC4F
UNC79
FCGRT
PKI55
TNFRSF10A
RP11-401P9.5
RAB10
SMAD1
RHOJ
ZNF775
BCAT1
CARD16
IGDCC3
SLC25A30
RP11-513M16.7
SLITRK1
LINC01315
FCHSD1
MIR7-3HG
KCNT1
LINC00463
PGK1
KCNH3
RP6-201G10.2
DHRS11
MBNL3
NOTCH3
KLC4
MBLAC1
RP11-415J8.3
KLHL22
RP3-525N10.2
FAM101A
S100A4
TBC1D2B
EIF2AK3
DDR2
DUSP1
CWF19L1
SAMD14
GAL3ST3
ST5
GRID1
SLFN11
COL11A2
RALYL
ARMCX2
EEA1
ZNF781
EBF4
ATP6V1G2
RP4-669P10.16
SLC17A9
IGFN1
PBX3
BTBD2
RP1-153P14.3
ITPR3
CA12
RP11-181G12.2
FAM129B
PALM
TM7SF2
SLC6A13
RP11-429B14.4
RP5-1177M21.1
ZNF653
ICMT
TBL3
PTGDR2
NUP62
NID2
MZT2B
FAM20C
RMND1
HGF
ASPSCR1
RP11-513I15.6
HLA-F
SAMHD1
SEC61A2
RP11-999E24.3
ZNF771
FGFR1
PAFAH2
IGSF6
LRFN2
RP11-398C13.6
RP11-20I23.13
GAREML
RPN2
DDX3X
PNMA5
CAPG
CXXC4
NRIP1
PLCB1
DNAJC12
RP11-244O19.1
RNF19B
IFT57
BEX2
PRKD3
ULBP3
AC096772.6
AP003068.9
TNFAIP2
CSRP2BP
CDK5R1
AC005330.2
RIT1
ENPEP
GRIK2
TBC1D10C
RHOQ
ANGPT2
FBN1
COL14A1
CFAP61
GRIN2D
STAR
CDKN2D
PARP10
TRAPPC9
LGALS8
TIAF1
RP11-80H5.9
C19orf73
BZRAP1
SCGB1B2P
MEIS3P1
MYO1F
ZFAND2B
CPVL
EPB41L4A-AS1
ZFR2
VAX2
EEF1A2
RP11-282O18.6
CNOT11
GCAT
KPNB1
MAPRE3
RP11-572M11.3
KIAA1755
RFT1
DDX5
RP1-212P9.2
DLG3
DOCK7
EMC9
SAMD10
USP4
SST
SLC15A4
UNC93B1
FAM26F
RAB34
SPICE1
CTD-2130F23.2
CDIP1
CLVS1
KLHL21
TROVE2
FOXRED1
CACNG3
FOXO6
P2RX6
DDX58
ALG12
SERPINB9
RNF187
RAB23
GPBP1L1
RIC8A
IRF9
AJUBA
UBE2H
FZD5
RGS9
NRIP2
CCK
RASAL1
GPR141
MAP2K2
CIDECP
GJC1
COPA
CNIH2
OR2I1P
EFNB2
LILRB2
BCL2L12
SCYL2
RP11-35N6.1
FERMT3
GRM2
PROSER3
TNNC2
CTDSP1
ITPKC
ASPHD1
TMEM130
GNG13
FAM86B3P
CASS4
RP11-155G14.6
ST6GALNAC1
AC004019.18
LINC01537
STAG1
SDE2
EDF1
SH3BP2
EVL
SMARCA4
LOXL1
PET117
ACTR2
DNM3
PSMC2
SBF1
SMAD2
PLA2G4B
ACBD3
AFAP1L1
PC
IFI16
MAF
BLCAP
GPSM1
PCSK5
RP11-196G18.23
ERLIN2
NAP1L3
SLITRK5
RP11-347E10.1
RP1-172N19.5
RP11-351D16.3
CSNK1A1
GTF2H2C
CTD-2320G14.2
CTA-204B4.2
SELO
SPRY4
RP11-284F21.11
CTD-2540B15.13
EFCAB14
ITGA11
EIF2AK2
YY2
GPC4
NHP2L1
ABHD5
RP11-389G6.3
EMILIN1
RBFOX3
KIF21B
PHYHIP
OGFOD1
HBP1
CYP20A1
SEMA4A
SMDT1
ITGA1
NRP2
COL15A1
KCTD12
PHC2
CA13
APOBR
PTPN5
SNAP23
BTRC
TOR3A
CTNND1
CHPF2
LIMS2
TM7SF3
EYA4
RP11-278H7.1
IL6ST
PPP2R5D
NRGN
WTAP
PRKAR1B
AC114730.3
VRK2
COL4A6
RP11-420L9.5
TTC38
RREB1
LHX5-AS1
CUL7
DOK6
SLC26A4-AS1
SMYD5
MGAT4B
USP53
MFAP3
PODNL1
STT3B
NDUFA13
PI4KA
ZNF34
MIR4435-1HG
RNASEL
PID1
JAK3
RP11-434B12.1
RP11-6O2.3
PLEKHA7
PSD4
ZC3H12B
FRMD8
FNDC3A
ATXN1L
RCAN3
RHPN2
MRE11A
COMTD1
MYH7
RBM41
GSPT1
C7orf31
STAM2
DZIP1L
DGAT1
LINC00844
TNFRSF13C
SNX13
TCEA3
PAM16
ADCK4
PLEKHA8P1
IRF7
C21orf2
HDAC7
VCAM1
OSTM1
RP11-452L6.7
AMY2A
PDZD7
PKM
DSC2
RP11-400K9.4
MPST
PAK3
AGFG1
FLI1
CHST6
ALDH3B1
TLR7
MECOM
CPEB3
EXTL1
LINC00475
DNAJC14
CDR2
BNC2
ADAM19
ALOX12B
HSPA1B
PTPRT
RP11-629O1.2
CD40
SLCO2B1
H3F3B
PQBP1
AGTRAP
VIP
MICU1
GDAP1
AOX1
ZNF134
AL022476.2
CUL9
DKFZP779J2370
SPTLC3
SAMM50
SYNGR3
ITPR2
ACP2
AP000255.6
NTSR2
MXRA7
RP11-362J17.1
ZNHIT3
AP4S1
FLNA
ERF
SLC6A6
SULT4A1
AP001056.1
TRUB2
OSBPL2
VPS37D
CEBPA
HAGH
GRB2
RERGL
UBE2D3
NFKBIL1
CISD1
C8orf88
CD300A
SUGT1P3
CTD-3185P2.1
SART1
LPHN1
FAM110B
VSTM2A-OT1
CAPZA2
RP11-412D9.4
SOX8
RBBP4
AK4
FAM81A
USP8
RP13-39P12.3
RGS18
RP5-1112D6.4
HNF4G
RP13-238F13.5
CHD5
RP11-19P22.8
ETV7
PLD6
ANKRD45
NDUFS8
RP11-531A24.3
PTPRN
CSDE1
PALD1
PACSIN1
TXN2
FAM198B
DOC2A
ZNF28
SLC6A7
PIK3CG
SRPK3
RPE
TCERG1L
AC007347.1
LINC00882
CNGA3
MCCC2
NSMCE4A
OCM
TPTE2
ARID5A
TMEM67
RP11-727F15.11
SSTR3
PCDHA1
SMIM8
IFI44L
LMNA
RAB32
RP11-339B21.15
ST3GAL3
PSMB8
FABP5
CPLX3
TMEM184C
TCEAL5
UPP2
ARL6IP4
SNHG19
LRRTM3
RIC1
C5orf38
GXYLT2
CCL5
ARSK
TBC1D8B
GPR160
CLDN7
RP13-1032I1.7
LRRC41
LINC01561
GRIA2
OSCAR
SYT5
GAS2L3
HOXB3
AC092171.4
WDR44
CYP1B1
CYB5D1
ASB9
CLEC18B
PRPF6
TRAF3IP3
TLDC2
RP1-178F10.3
WDYHV1
AP1S3
NPRL3
RP11-523L20.1
ATP8A1
GLI3
PCDH15
C9orf16
CD200R1
GNB4
UTRN
KB-1507C5.2
AMPD3
DRG1
MAFB
MYH3
CCDC154
RP11-365O16.6
LINC01089
RNFT2
E2F7
AC072052.7
LINC00202-1
RP11-685M7.3
ANKEF1
ROCK1
CTD-3092A11.1
FN3K
MAP2K3
POLK
HRAS
MRPL38
RPS19BP1
GLI4
AKR1C1
GAL3ST1
OSBPL9
TRAPPC2
TOB1-AS1
FBXO17
APOBEC3F
AGA
RAB40C
RP11-750H9.5
KRT7
ZNF385C
EPHB1
RP11-635N19.1
GALNT10
NEUROD2
B3GALNT2
TTYH1
ERRFI1
RP11-624M8.1
NEK11
NXPH1
ALOXE3
RBM3
KIF5C
FKBP8
GABBR1
TRIP10
KCNJ12
PDIA3P1
AC079922.3
ANKRD19P
GNPDA1
TBL2
RAP1A
HOTAIRM1
MAVS
DBNL
RPSA
LRIG3
ATP11A
FHOD1
HS3ST4
CCDC64
TBC1D1
IDI1
RTN4RL1
SMARCD3
CLIC2
HERC6
TUBB6
ASAH2B
MCAT
CST7
PDZD9
HSPB6
CXCR5
ILF3-AS1
CAMLG
TMEM33
GNL3L
MAN1A1
COG5
SRGAP2B
CTD-3184A7.4
CYB5R4
BHLHE41
ARMCX3
RP11-37E23.5
MID1
ZNF426
FAM195A
ARF4
FOS
ITPRIPL1
CDV3
POLH
AKR1C2
HEXB
RP11-327F22.2
HAS2
WASH2P
FAM173A
PLA2G5
VSTM2L
TRRAP
COQ4
ATG4D
GRB10
PXN
PRR22
TNR
EGF
RP11-795F19.5
PTPN9
GBGT1
AC023490.1
MAML3
AC005943.5
LGI3
GPIHBP1
WI2-85898F10.1
TSSK1A
CEP131
ZNF230
GLT1D1
ZNF155
MAP2
DLGAP1-AS4
OLR1
AC123886.2
NGDN
PCGF2
INHBA-AS1
CFDP1
ZNF474
CYP17A1
ATP8B4
CYS1
AS3MT
GNG3
DENND6B
NFKB2
PCDH19
MRPS34
TMEM176A
PTPN14
RP11-366M4.11
ALKBH7
ATF5
NPC2
AC138655.6
RP11-876N24.5
MYO5B
CD28
PIGN
SPI1
ATP5F1P5
SPATA6
LDOC1
DIRAS1
RP11-29P20.1
CSNK2B-LY6G5B-562
RP11-122G18.5
FRRS1L
C12orf5
ALDH5A1
FBXO15
SNX17
LILRA1
AC006978.6
NIPA2
CANT1
UNC5B
WDFY1
B3GNT9
RP11-849F2.9
AC002310.12
NICN1-AS1
GALNT13
RP11-230C9.2
ALCAM
MAGIX
HPCA
ADAM28
ODF2
SYCE2
RP3-508I15.9
CADM2
ANG
NOXA1
RP11-638I2.6
TMEM50A
RP11-521O16.2
PPCS
KCNK15-AS1
KCND2
RP11-113C12.4
CTD-2541M15.3
NEUROD6
GOT1
RP11-627G23.1
TTC39B
KLHDC4
STAU1
RP11-111G23.1
GPR83
RP11-826N14.2
IQUB
POLB
IGDCC4
OLFML1
NAA38
CTC-203F4.2
ARHGEF25
TRMT2B
SSBP2
RP11-1026M7.2
PLCE1
HNRNPH1
RP11-340F14.5
HP1BP3
REEP4
SPTB
FAM208A
OTUD4
TBC1D17
DMRTC1
CAPN5
CCKBR
NPY
UQCC3
RP11-77K12.7
MTRR
P4HA2
TMOD3
MPZL1
PDE4A
RP11-18J9.3
SPRED3
PSMD2
FYTTD1
ACAT1
RP11-341N2.1
MGAT3
FUT9
AC068580.6
CYBA
RP11-830F9.7
C19orf66
CTB-113I20.2
SLC32A1
CERKL
DDX54
RP1-63M2.6
H1FX
GLMP
PTPRJ
MGAT4A
SPHKAP
SPRTN
RP11-697E22.1
KLRC3
NCF4
CDC34
GRIA4
ZNF207
RP11-458N5.1
TAF1B
ERO1L
KLF1
DLC1
MORN4
RBPMS
TOX3
TAF1
SLC1A1
COL20A1
LRRC37A16P
RAB20
NOC4L
RP5-827C21.4
EIF4H
WASH1
RP11-307O13.1
COA3
USP9X
FAM172A
FRAT1
RP11-128A17.1
PLAC9
RP11-215H22.1
WASH7P
RP5-991G20.4
RASL11B
MKRN2OS
PIK3R6
DNAJC21
E2F4
FAM149A
SOWAHA
CSF3R
RP11-395P17.11
AKAP12
ATXN7
TMEM151A
AC107983.4
EPCAM
DCN
C9orf142
CTC-429P9.1
TRIP12
ADAR
SCAND1
ELL2
GALNTL5
CDC42SE1
SLC25A23
NMNAT2
TMEM255B
LINC01122
KLHL20
NDRG2
ZNF805
ME2
ZBTB38
IFI35
USH1C
CRYM
IRF8
RP11-95D17.1
PANX1
XPA
RP11-480I12.5
FOXC1
BGN
DRD4
NYAP1
PRKCQ-AS1
INCA1
TLCD2
SNX4
TSPAN2
ITGBL1
GNAO1
CNTNAP3B
ZNF688
CCDC47
DNLZ
WDR3
KIAA1549L
ADCK5
GTPBP2
WDR18
CTF1
GPR6
CTD-2267D19.3
RAB9B
RAB21
ADAP1
SREBF2
ARHGAP6
CASP3
NAA50
NAT6
RP11-238F2.1
NANP
PHLDB2
GTF3C5
NARF
DBR1
G6PD
ETV3
GLS2
RGS11
PPP1R3F
TWISTNB
GTF2IRD1P1
RP11-292B8.1
NDUFB7
FHL3
KB-1517D11.4
ANO9
RSU1
CHADL
WDR13
RP5-1085F17.3
ZNF48
C11orf80
NETO1
H1FX-AS1
SLC7A4
DPP6
GPR89B
ST3GAL1
PRRG4
IFITM10
AP1S2
RP11-44N22.3
LRRFIP1
ZNF552
CDH5
TUBG2
AC093627.10
ENO1
MN1
KIAA1161
CDC73
LY96
CPNE3
TFPI
VENTX
DHRS4L2
ATP2B2
SLC27A5
ATF1
TCP11L2
LUZP2
ASXL2
DHPS
SLC22A17
BATF
IGF2BP3
DCX
HHEX
RP11-51J9.5
CEMP1
AQP8
SDR16C5
NRXN1
ROR1
ELMO3
PRRT4
URB2
UNC80
SNX6
WDR70
FAM132A
RP11-508N22.12
MIR222HG
RP11-483P21.3
LL0XNC01-16G2.1
LRP1
RP11-359B12.2
BAG1
PPP4R2
EGR2
AXL
PLEKHG3
SERTAD3
DMAP1
SERPINF1
COX15
IGIP
GJB6
ZFPM1
SLC6A12
MYO7A
CTD-3232M19.2
IMPA2
EEPD1
RP3-522D1.1
CLDND2
SKIL
OLIG2
LY6K
ZNF621
MAMDC2
ZMPSTE24
NET1
TEAD1
LHFP
TTBK1
KCNH8
RP11-253E3.3
TTC23
ADAMTS9-AS2
FAM26E
EIF4E
PPME1
HPD
DDR1
FBP1
SPINT1
PLCB4
NBPF1
OXTR
AASS
RP11-505K9.1
FAM21EP
TNPO3
FAM171A1
KLF7
C18orf25
RP5-1098D14.1
MRI1
THRA
ODF3B
SPAG4
PHF8
CYP4X1
ATP5B
DPP10
ISG20
MRPL27
PPP1R32
ARHGEF6
GLB1L
IKZF2
PCOLCE
MMP19
ELL
ZNF790
ADAM10
RP11-367J11.2
ALG10
PRELID2
GRM4
VAC14
CCDC12
APITD1-CORT
RRP7B
FSTL4
SMEK1
EGFL8
CTB-25J19.9
MECR
STOM
RELB
WWC2
NES
SLC27A4
DEF6
STAB1
EFEMP2
KLF10
UBA6
RP11-1079K10.4
AKR1C3
NOVA1-AS1
RP11-304L19.13
[truncated: 3,738 more rows]

## Sheet: S6
Table S6 geneCluster
ID	geneCluster
CGGA_1001	A
CGGA_1006	A
CGGA_1007	A
CGGA_1011	A
CGGA_1015	A
CGGA_1019	A
CGGA_1022	A
CGGA_1023	B
CGGA_1024	A
CGGA_1026	A
CGGA_1034	A
CGGA_1035	A
CGGA_1039	A
CGGA_1045	A
CGGA_1049	A
CGGA_1072	A
CGGA_1077	A
CGGA_1078	A
CGGA_1079	B
CGGA_1081	A
CGGA_1083	A
CGGA_1091	A
CGGA_1109	A
CGGA_1124	A
CGGA_1139	B
CGGA_1140	B
CGGA_1145	A
CGGA_1171	A
CGGA_1177	A
CGGA_1180	A
CGGA_1188	B
CGGA_1214	A
CGGA_1216	A
CGGA_1218	A
CGGA_1224	A
CGGA_1234	A
CGGA_1237	A
CGGA_1240	A
CGGA_1251	A
CGGA_1258	A
CGGA_1263	B
CGGA_1270	B
CGGA_1271	A
CGGA_1272	A
CGGA_1280	A
CGGA_1281	C
CGGA_1283	A
CGGA_1284	A
CGGA_1285	A
CGGA_1292	C
CGGA_1299	A
CGGA_1301	A
CGGA_1313	A
CGGA_1320	B
CGGA_1332	A
CGGA_1338	A
CGGA_1340	C
CGGA_1342	A
CGGA_1343	A
CGGA_1346	A
CGGA_1370	A
CGGA_1393	A
CGGA_1408	A
CGGA_1411	A
CGGA_235	C
CGGA_269	A
CGGA_272	A
CGGA_274	A
CGGA_276	C
CGGA_318	A
CGGA_323	C
CGGA_330	A
CGGA_413	A
CGGA_426	A
CGGA_448	A
CGGA_483	A
CGGA_488	A
CGGA_493	C
CGGA_494	C
CGGA_499	A
CGGA_525	A
CGGA_541	B
CGGA_564	A
CGGA_565	C
CGGA_578	C
CGGA_599	B
CGGA_604	A
CGGA_616	A
CGGA_624	A
CGGA_630	C
CGGA_633	C
CGGA_638	C
CGGA_643	A
CGGA_658	A
CGGA_659	B
CGGA_669	B
CGGA_676	A
CGGA_678	A
CGGA_679	A
CGGA_680	C
CGGA_700	C
CGGA_727	A
CGGA_731	A
CGGA_766	C
CGGA_773	C
CGGA_782	A
CGGA_789	A
CGGA_791	A
CGGA_796	B
CGGA_802	A
CGGA_804	A
CGGA_807	C
CGGA_808	A
CGGA_837	A
CGGA_842	A
CGGA_848	A
CGGA_850	A
CGGA_859	A
CGGA_871	C
CGGA_876	A
CGGA_878	A
CGGA_902	A
CGGA_D02	A
CGGA_D03	A
CGGA_D09	A
CGGA_D11	A
CGGA_D16	A
CGGA_D26	A
CGGA_D32	A
CGGA_D35	A
CGGA_D36	A
CGGA_D37	A
CGGA_D44	A
CGGA_D51	A
CGGA_D57	A
CGGA_D58	B
CGGA_342	A
CGGA_719	A
CGGA_J030	C
CGGA_J130	C
CGGA_1005	C
CGGA_1013	B
CGGA_1020	C
CGGA_1027	C
CGGA_1031	C
CGGA_1046	C
CGGA_1060	C
CGGA_1061	C
CGGA_1068	A
CGGA_1094	A
CGGA_1105	A
CGGA_1113	C
CGGA_1129	B
CGGA_1136	A
CGGA_1146	B
CGGA_1160	A
CGGA_1170	A
CGGA_1175	A
CGGA_1189	C
CGGA_1190	C
CGGA_1215	A
CGGA_1219	B
CGGA_1227	A
CGGA_1231	B
CGGA_1287	A
CGGA_1307	A
CGGA_1314	A
CGGA_1322	C
CGGA_1324	C
CGGA_1329	A
CGGA_1330	A
CGGA_1374	A
CGGA_1375	C
CGGA_1381	A
CGGA_1384	C
CGGA_1388	A
CGGA_1394	A
CGGA_1406	A
CGGA_1409	C
CGGA_1412	A
CGGA_236	C
CGGA_241	C
CGGA_245	A
CGGA_251	C
CGGA_252	C
CGGA_254	C
CGGA_256	C
CGGA_261	C
CGGA_267	B
CGGA_273	C
CGGA_283	C
CGGA_300	C
CGGA_314	C
CGGA_333	C
CGGA_337	C
CGGA_374	C
CGGA_400	B
CGGA_431	C
CGGA_446	C
CGGA_458	C
CGGA_479	C
CGGA_485	C
CGGA_490	C
CGGA_491	C
CGGA_501	C
CGGA_502	C
CGGA_510	C
CGGA_543	C
CGGA_545	A
CGGA_551	C
CGGA_560	C
CGGA_580	C
CGGA_591	B
CGGA_598	C
CGGA_601	C
CGGA_603	A
CGGA_605	A
CGGA_607	C
CGGA_632	A
CGGA_635	C
CGGA_641	C
CGGA_642	C
CGGA_655	C
CGGA_662	C
CGGA_666	C
CGGA_671	C
CGGA_675	C
CGGA_685	C
CGGA_689	C
CGGA_694	A
CGGA_698	C
CGGA_704	C
CGGA_710	A
CGGA_715	C
CGGA_725	C
CGGA_747	C
CGGA_752	C
CGGA_757	C
CGGA_760	C
CGGA_761	A
CGGA_762	C
CGGA_785	C
CGGA_812	B
CGGA_815	C
CGGA_818	C
CGGA_822	C
CGGA_834	A
CGGA_835	B
CGGA_838	C
CGGA_843	C
CGGA_856	B
CGGA_858	C
CGGA_864	C
CGGA_884	C
CGGA_892	C
CGGA_893	C
CGGA_898	C
CGGA_899	A
CGGA_904	C
CGGA_905	C
CGGA_908	C
CGGA_909	C
CGGA_D04	C
CGGA_D07	B
CGGA_D15	C
CGGA_D20	C
CGGA_D21	A
CGGA_D24	B
CGGA_D27	C
CGGA_D29	C
CGGA_D33	A
CGGA_D34	A
CGGA_D38	C
CGGA_D40	C
CGGA_D45	C
CGGA_D46	A
CGGA_D47	C
CGGA_D48	C
CGGA_D52	C
CGGA_D56	A
CGGA_277	B
CGGA_518	C
CGGA_J023	C
CGGA_J024	B
CGGA_J042	A
CGGA_1004	A
CGGA_1008	A
CGGA_1053	A
CGGA_1059	A
CGGA_1070	A
CGGA_1071	A
CGGA_1073	A
CGGA_1074	A
CGGA_1099	A
CGGA_1114	A
CGGA_1116	B
CGGA_1118	A
CGGA_1119	A
CGGA_1197	C
CGGA_1246	C
CGGA_1275	A
CGGA_1450	C
CGGA_1460	A
CGGA_1475	A
CGGA_243	C
CGGA_247	C
CGGA_738	C
CGGA_759	A
CGGA_D30	B
CGGA_1002	B
CGGA_1003	C
CGGA_1010	C
CGGA_1012	A
CGGA_1014	B
CGGA_1017	C
CGGA_1018	C
CGGA_103	C
CGGA_1030	C
CGGA_1032	A
CGGA_1033	B
CGGA_1036	A
CGGA_1037	B
CGGA_1041	C
CGGA_1048	A
CGGA_1051	B
CGGA_1055	C
CGGA_1057	A
CGGA_1058	A
CGGA_106	A
CGGA_1065	C
CGGA_1066	A
CGGA_107	A
CGGA_1075	A
CGGA_108	A
CGGA_1086	A
CGGA_1087	C
CGGA_1097	A
CGGA_1100	C
CGGA_1101	C
CGGA_1103	C
CGGA_1106	A
CGGA_1108	A
CGGA_1111	A
CGGA_112	C
CGGA_1120	C
CGGA_1121	B
CGGA_1126	B
CGGA_1127	B
CGGA_1130	B
CGGA_1131	C
CGGA_1132	B
CGGA_1134	A
CGGA_1135	A
CGGA_1137	A
CGGA_1138	A
CGGA_1141	B
CGGA_1142	A
CGGA_1144	C
CGGA_1147	C
CGGA_1148	A
CGGA_1152	A
CGGA_1154	C
CGGA_1155	B
CGGA_1156	B
CGGA_1157	B
CGGA_1158	C
CGGA_1159	B
CGGA_1161	B
CGGA_1162	B
CGGA_1164	B
CGGA_1169	C
CGGA_1172	B
CGGA_1178	C
CGGA_1181	B
CGGA_1183	A
CGGA_1184	B
CGGA_1185	A
CGGA_1191	C
CGGA_1192	A
CGGA_1195	B
CGGA_1198	C
CGGA_120	A
CGGA_1204	C
CGGA_1205	A
CGGA_1207	B
CGGA_1208	A
CGGA_1211	C
CGGA_1212	C
CGGA_1223	A
CGGA_1226	B
CGGA_1228	B
CGGA_1232	B
CGGA_1235	B
CGGA_1236	C
CGGA_1238	A
CGGA_1239	C
CGGA_1248	C
CGGA_1255	A
CGGA_1256	B
CGGA_1257	C
CGGA_1260	B
CGGA_1262	A
CGGA_1264	C
CGGA_1269	C
CGGA_1273	C
CGGA_1282	A
CGGA_1286	B
CGGA_1291	B
CGGA_1295	A
CGGA_1300	C
CGGA_1303	C
CGGA_1305	B
CGGA_1309	B
CGGA_1311	C
CGGA_1317	C
CGGA_1318	A
CGGA_1319	B
CGGA_1321	A
CGGA_1326	B
CGGA_1334	A
CGGA_1335	B
CGGA_1337	B
CGGA_1339	C
CGGA_1345	B
CGGA_135	A
CGGA_1350	C
CGGA_1353	A
CGGA_1354	A
CGGA_1356	C
CGGA_1359	A
CGGA_1361	C
CGGA_1362	C
CGGA_1365	A
CGGA_1368	C
CGGA_1369	B
CGGA_1371	A
CGGA_1377	C
CGGA_1378	A
CGGA_1380	A
CGGA_1382	A
CGGA_1383	B
CGGA_1386	B
CGGA_1387	A
CGGA_1389	B
CGGA_139	C
CGGA_1390	B
CGGA_1391	A
CGGA_1392	A
CGGA_1398	C
CGGA_1400	B
CGGA_1401	C
CGGA_1402	A
CGGA_1403	A
CGGA_1404	B
CGGA_1407	B
CGGA_1410	A
CGGA_1413	C
CGGA_1415	A
CGGA_1416	B
CGGA_1417	C
CGGA_1418	A
CGGA_1419	A
CGGA_1420	B
CGGA_1421	B
CGGA_1422	A
CGGA_1424	C
CGGA_1425	A
CGGA_1426	A
CGGA_1427	B
CGGA_1429	C
CGGA_1430	A
CGGA_1431	B
CGGA_1433	A
CGGA_1434	A
CGGA_1435	C
CGGA_1437	B
CGGA_1440	C
CGGA_1441	A
CGGA_1443	A
CGGA_1444	A
CGGA_1445	A
CGGA_1446	C
CGGA_1447	C
CGGA_1451	A
CGGA_1452	A
CGGA_1454	B
CGGA_1455	C
CGGA_1457	A
CGGA_1458	C
CGGA_1459	A
CGGA_1461	A
CGGA_1462	A
CGGA_1463	C
CGGA_1467	C
CGGA_1469	C
CGGA_1471	B
CGGA_1472	B
CGGA_1473	B
CGGA_1474	C
CGGA_1476	B
CGGA_1477	B
CGGA_1478	A
CGGA_1480	A
CGGA_1481	A
CGGA_1482	B
CGGA_1486	A
CGGA_1487	A
CGGA_1488	C
CGGA_1491	A
CGGA_1492	A
CGGA_1494	C
CGGA_1496	C
CGGA_1497	C
CGGA_1500	B
CGGA_1501	B
CGGA_1502	B
CGGA_1503	A
CGGA_1504	B
CGGA_1505	A
CGGA_1507	A
CGGA_1508	B
CGGA_1510	A
CGGA_1513	B
CGGA_1514	A
CGGA_1516	C
CGGA_1517	B
CGGA_1518	B
CGGA_1520	B
CGGA_1521	A
CGGA_1523	C
CGGA_1524	B
CGGA_1525	B
CGGA_1526	C
CGGA_1527	C
CGGA_1528	B
CGGA_1529	A
CGGA_1530	B
CGGA_1533	A
CGGA_1534	B
CGGA_1535	A
CGGA_1536	C
CGGA_1537	A
CGGA_1538	A
CGGA_1539	C
CGGA_1541	B
CGGA_1542	C
CGGA_1543	B
CGGA_1544	B
CGGA_1546	A
CGGA_1548	A
CGGA_1551	A
CGGA_1552	B
CGGA_1553	C
CGGA_1554	C
CGGA_1557	B
CGGA_1558	A
CGGA_1559	B
CGGA_1560	A
CGGA_1562	B
CGGA_1563	A
CGGA_1564	A
CGGA_1565	B
CGGA_1566	B
CGGA_1567	B
CGGA_1568	B
CGGA_1569	B
CGGA_157	B
CGGA_1571	B
CGGA_1572	B
CGGA_1575	A
CGGA_1579	B
CGGA_1580	C
CGGA_1583	B
CGGA_1586	A
CGGA_1587	A
CGGA_1588	B
CGGA_1589	C
CGGA_1591	C
CGGA_1592	C
CGGA_1594	B
CGGA_1595	B
CGGA_1596	A
CGGA_1597	A
CGGA_1598	A
CGGA_1601	A
CGGA_1603	A
CGGA_1604	A
CGGA_1605	B
CGGA_1606	A
CGGA_1607	A
CGGA_1608	B
CGGA_1610	B
CGGA_1611	A
CGGA_1612	A
CGGA_1613	A
CGGA_1614	B
CGGA_1615	B
CGGA_1617	B
CGGA_1618	B
CGGA_1619	B
CGGA_1620	B
CGGA_1621	B
CGGA_1623	A
CGGA_1624	A
CGGA_1626	A
CGGA_1627	B
CGGA_1630	B
CGGA_1631	A
CGGA_1634	A
CGGA_1635	C
CGGA_1640	B
CGGA_1641	B
CGGA_1642	B
CGGA_1644	A
CGGA_1645	C
CGGA_1647	B
CGGA_1648	B
CGGA_1649	B
CGGA_165	B
CGGA_1650	C
CGGA_1651	B
CGGA_1653	B
CGGA_1655	B
CGGA_1656	A
CGGA_1657	B
CGGA_1658	A
CGGA_1659	A
CGGA_1661	B
CGGA_1662	B
CGGA_1663	A
CGGA_1664	B
CGGA_1666	A
CGGA_1667	C
CGGA_1669	A
CGGA_1670	A
CGGA_1671	B
CGGA_1673	C
CGGA_1675	A
CGGA_1678	A
CGGA_1679	B
CGGA_1680	B
CGGA_1681	A
CGGA_1682	A
CGGA_1685	C
CGGA_1686	B
CGGA_1687	A
CGGA_1688	A
CGGA_1689	B
CGGA_1690	A
CGGA_1693	B
CGGA_1694	A
CGGA_1695	B
CGGA_1696	A
CGGA_1697	B
CGGA_1698	A
CGGA_1699	C
CGGA_1700	B
CGGA_1701	B
CGGA_1702	A
CGGA_1703	B
CGGA_1704	B
CGGA_1706	A
CGGA_1708	A
CGGA_1709	A
CGGA_1713	A
CGGA_1714	B
CGGA_1715	A
CGGA_1716	A
CGGA_1718	B
CGGA_1720	C
CGGA_1721	B
CGGA_1722	A
CGGA_1723	B
CGGA_1725	C
CGGA_1727	B
CGGA_1728	A
CGGA_1729	B
CGGA_1731	B
CGGA_1735	C
CGGA_1736	A
CGGA_1737	B
CGGA_1738	B
CGGA_1739	B
CGGA_1740	B
CGGA_1743	B
CGGA_1744	A
CGGA_1745	C
CGGA_1747	B
CGGA_1749	A
CGGA_1750	B
CGGA_1758	A
CGGA_1760	B
CGGA_1764	A
CGGA_1767	A
CGGA_1769	C
CGGA_1770	A
CGGA_1771	C
CGGA_1773	A
CGGA_1776	C
CGGA_1780	A
CGGA_1785	A
CGGA_1786	C
CGGA_1791	C
CGGA_1807	A
CGGA_1809	A
CGGA_1811	A
CGGA_1812	A
CGGA_1814	A
CGGA_1815	A
CGGA_1817	A
CGGA_1819	A
CGGA_1820	A
CGGA_1826	A
CGGA_1829	B
CGGA_1833	A
CGGA_1840	C
CGGA_1850	B
CGGA_1854	B
CGGA_1857	A
CGGA_1862	A
CGGA_1863	B
CGGA_1865	A
CGGA_1866	A
CGGA_1870	B
CGGA_1875	A
CGGA_1880	B
CGGA_1882	B
CGGA_1886	A
CGGA_1899	B
CGGA_1901	A
CGGA_1902	B
CGGA_1903	B
CGGA_1906	B
CGGA_1908	A
CGGA_1911	A
CGGA_1912	B
CGGA_194	C
CGGA_1946	A
CGGA_1953	A
CGGA_1955	B
CGGA_1972	A
CGGA_1976	A
CGGA_1985	A
CGGA_1994	B
CGGA_2002	C
CGGA_2003	A
CGGA_2006	A
CGGA_2008	A
CGGA_2013	A
CGGA_2024	C
CGGA_2039	B
CGGA_2046	A
CGGA_2047	A
CGGA_2053	C
CGGA_2056	A
CGGA_2062	A
CGGA_2075	A
CGGA_2078	A
CGGA_2079	C
CGGA_2081	C
CGGA_2082	A
CGGA_2106	A
CGGA_2115	C
CGGA_2121	A
CGGA_2129	A
CGGA_265	B
CGGA_279	B
CGGA_28	B
CGGA_288	A
CGGA_290	C
CGGA_320	C
CGGA_336	C
CGGA_358	B
CGGA_369	B
CGGA_406	C
CGGA_42	C
CGGA_420	C
CGGA_457	A
CGGA_482	C
CGGA_487	A
CGGA_492	A
CGGA_503	C
CGGA_507	C
CGGA_509	A
CGGA_521	A
CGGA_530	A
CGGA_554	B
CGGA_568	B
CGGA_583	C
CGGA_619	A
CGGA_625	B
CGGA_634	C
CGGA_652	C
CGGA_663	C
CGGA_703	A
CGGA_705	C
CGGA_707	C
CGGA_720	B
CGGA_721	C
CGGA_724	B
CGGA_730	C
CGGA_763	C
CGGA_777	A
CGGA_780	B
CGGA_799	C
CGGA_809	B
CGGA_810	A
CGGA_825	A
CGGA_831	A
CGGA_846	B
CGGA_852	A
CGGA_861	A
CGGA_863	C
CGGA_867	A
CGGA_869	A
CGGA_881	A
CGGA_882	C
CGGA_888	C
CGGA_889	C
CGGA_890	C
CGGA_901	C
CGGA_903	C
CGGA_D19	C
CGGA_D28	C
CGGA_D50	C
CGGA_J50	C
CGGA_J73	C
CGGA_P100	A
CGGA_P102	A
CGGA_P103	C
CGGA_P104	A
CGGA_P106	A
CGGA_P108	C
CGGA_P109	A
CGGA_P110	A
CGGA_P111	C
CGGA_P112	C
CGGA_P113	C
CGGA_P115	A
CGGA_P116	A
CGGA_P121	B
CGGA_P122	C
CGGA_P128	C
CGGA_P13	C
CGGA_P131	C
CGGA_P132	C
CGGA_P136	A
CGGA_P137	C
CGGA_P142	C
CGGA_P143	A
CGGA_P144	C
CGGA_P145	B
CGGA_P147	C
CGGA_P15	B
CGGA_P151	B
CGGA_P153	C
CGGA_P155	C
CGGA_P156	C
CGGA_P157	A
CGGA_P158	C
CGGA_P159	A
CGGA_P160	A
CGGA_P163	C
CGGA_P164	A
CGGA_P165	C
CGGA_P17	C
CGGA_P172	C
CGGA_P173	C
CGGA_P174	C
CGGA_P175	A
CGGA_P176	C
CGGA_P177	C
CGGA_P178	C
CGGA_P179	C
CGGA_P18	C
CGGA_P180	A
CGGA_P181	C
CGGA_P182	A
CGGA_P183	C
CGGA_P185	C
CGGA_P19	C
CGGA_P199	A
CGGA_P20	C
CGGA_P205	A
CGGA_P21	B
CGGA_P22	A
CGGA_P23	A
CGGA_P25	A
CGGA_P265	A
CGGA_P266	A
CGGA_P269	B
CGGA_P27	C
CGGA_P271	C
CGGA_P279	B
CGGA_P28	A
CGGA_P280	B
CGGA_P283	A
CGGA_P286	C
CGGA_P29	C
CGGA_P295	B
CGGA_P3	C
CGGA_P30	A
CGGA_P306	C
CGGA_P308	B
CGGA_P31	B
CGGA_P310	B
CGGA_P311	A
CGGA_P314	B
CGGA_P315	B
CGGA_P316	B
CGGA_P319	A
CGGA_P326	B
CGGA_P328	A
CGGA_P335	B
CGGA_P337	A
CGGA_P338	A
CGGA_P346	A
CGGA_P356	B
CGGA_P358	B
CGGA_P364	A
CGGA_P385	C
CGGA_P388	A
CGGA_P392	C
CGGA_P399	C
CGGA_P401	A
CGGA_P411	A
CGGA_P415	A
CGGA_P416	C
CGGA_P421	A
CGGA_P422	C
CGGA_P437	C
CGGA_P438	C
CGGA_P439	A
CGGA_P446	C
CGGA_P461	A
CGGA_P468	C
CGGA_P483	A
CGGA_P492	C
CGGA_P5	A
CGGA_P500	C
CGGA_P501	C
CGGA_P505	C
CGGA_P508	C
CGGA_P510	A
CGGA_P512	A
CGGA_P520	C
CGGA_P568	A
CGGA_P585	A
CGGA_P594	A
CGGA_P596	A
CGGA_P604	A
CGGA_P609	A
CGGA_P610	A
CGGA_P619	A
CGGA_P625	A
CGGA_P633	C
CGGA_P7	A
CGGA_P83	B
CGGA_P84	C
CGGA_P86	C
CGGA_P87	A
CGGA_P89	A
CGGA_P93	C
CGGA_P98	B
CGGA_P99	B
